# Supplementary material for: Novel roles for scleraxis in regulating adult tenocyte function
Source: BMC Cell Biol. 2018 Aug 7;19:14. doi: 10.1186/s12860-018-0166-z (PMC6081934; doi:10.1186/s12860-018-0166-z)
Supplement: Supplementary file 1 — Transcriptomic Data. Differential expression analysis and normalized counts for all genes and samples. (XLSX 2345 kb) [file 12860_2018_166_MOESM1_ESM.xlsx]

## Sheet: scram_v_scxsirna_out.txt
GeneID	Base Mean	Log2FC	StdERR	Wald-Stats	P-value	P-adj	1: scramble	2: scramble	3: scramble	4: sirna1	5: sirna1	6: sirna1
ENSECAG00000007493	304.22	-2.04	0.25	-8.25	0	0	567.675	435.053	481.514	115.741	117.606	107.749
ENSECAG00000015145	1954.38	0.59	0.39	1.5	0.13	0.274	1485.51	1650.35	1419.6	1681.94	1243.83	4245.05
ENSECAG00000014666	459.72	-1.5	0.48	-3.11	0	0.0094	648.632	763.443	722.591	257.34	45.8462	320.485
ENSECAG00000021314	439.19	-2.08	0.24	-8.58	0	0	680.82	782.76	686.781	189.619	133.552	161.624
ENSECAG00000009361	1327.94	-1.52	0.26	-5.83	0	0	1816.17	2202.98	1956.11	487.591	854.135	650.64
ENSECAG00000019436	10604.4	-1.55	0.37	-4.23	0	0.0002	14400.6	15866	18277.7	3739.43	8470.59	2871.93
ENSECAG00000000336	694.85	-0.9	0.26	-3.52	0	0.0027	792.014	1136.35	808.278	422.333	446.503	563.612
ENSECAG00000015510	17574.4	2.75	0.25	11.2	0	0	4911.07	4220.35	3719.1	39625.4	25140.7	27829.7
ENSECAG00000015849	1193.44	-1.35	0.2	-6.65	0	0	1847.38	1778.85	1550.69	572.551	688.69	722.473
ENSECAG00000010052	1272.94	-1.86	0.29	-6.51	0	0	1949.8	2144.19	1971.46	549.156	337.867	685.175
ENSECAG00000012961	1948.3	-1.83	0.35	-5.3	0	0	2931.04	3739.95	2637.78	940.707	405.64	1034.67
ENSECAG00000010109	7.58	1.61	0.67	2.42	0.02	0.0519	2.92616	1.67974	0.639461	8.61904	21.9265	9.66981
ENSECAG00000021525	797.67	-1.28	0.36	-3.55	0	0.0025	1015.38	1148.94	1296.19	582.401	211.291	531.84
ENSECAG00000015760	777.82	-1.68	0.32	-5.2	0	0	1120.72	1291.72	1207.94	296.741	226.241	523.551
ENSECAG00000017625	248.6	-1.72	0.36	-4.81	0	0	378.45	374.582	417.568	147.755	116.609	56.6375
ENSECAG00000023274	502.79	-1.81	0.3	-6.05	0	0	807.62	788.639	783.34	246.258	132.555	258.322
ENSECAG00000021805	897.98	-1.51	0.31	-4.91	0	0	1336.28	1378.23	1333.92	551.619	260.128	527.696
ENSECAG00000023080	28.34	-2.91	0.6	-4.87	0	0	60.4739	57.9511	42.8439	0	5.97994	2.7628
ENSECAG00000001869	85	-1.6	0.39	-4.15	0	0.0003	114.12	111.703	168.178	28.3197	44.8496	42.8235
NM_001105150	5.48	-0.73	0.65	-1.13	0.26	0.4352	4.87693	5.8791	15.9865	6.15646	0	0
ENSECAG00000023729	53.72	-2.38	0.45	-5.32	0	0	74.1294	120.941	85.0483	11.0816	15.9465	15.1954
ENSECAG00000015163	6.43	-1.95	0.67	-2.93	0	0.0152	13.6554	13.4379	11.5103	0	0	0
ENSECAG00000021122	6855.06	-1.58	0.17	-9.13	0	0	10047.5	10645.4	10279.3	3446.38	3006.92	3704.92
ENSECAG00000016464	5035.89	-1.61	0.22	-7.41	0	0	7278.33	7787.28	7849.38	2964.95	2371.05	1964.35
ENSECAG00000020488	280.55	-1.29	0.26	-4.98	0	0	397.958	474.527	335.717	158.837	168.435	147.81
ENSECAG00000013324	5493.18	3.17	0.3	10.65	0	0	1068.05	967.531	918.905	11971.8	5908.19	12124.6
ENSECAG00000013481	4004.58	-0.79	0.26	-3.09	0	0.0099	5543.12	4956.92	4858.62	2231.1	3877.99	2559.74
ENSECAG00000020227	209.51	-1.04	0.43	-2.41	0.02	0.0531	296.517	262.88	311.417	189.619	48.8362	147.81
ENSECAG00000018094	26.42	-4.06	0.63	-6.4	0	0	72.1786	42.8334	43.4833	0	0	0
ENSECAG00000012083	20.55	-3.78	0.64	-5.88	0	0	38.0401	43.6733	41.565	0	0	0
ENSECAG00000022309	71.41	-3.74	0.52	-7.14	0	0	135.579	133.539	143.879	0	9.96657	5.52561
ENSECAG00000012595	39.11	-3.63	0.55	-6.56	0	0	62.4247	83.9871	80.5721	3.69387	3.98663	0
ENSECAG00000023934	18.71	-3.58	0.65	-5.5	0	0	30.237	46.1929	35.8098	0	0	0
ENSECAG00000022911	17.26	-3.48	0.65	-5.33	0	0	37.0647	29.3955	37.0887	0	0	0
ENSECAG00000000857	166.74	-3.45	0.42	-8.3	0	0	250.674	360.305	324.846	30.7823	8.96992	24.8652
ENSECAG00000008134	127.03	-3.41	0.4	-8.56	0	0	210.683	250.282	249.39	8.61904	16.9432	26.2466
ENSECAG00000014794	15.56	-3.3	0.66	-5.02	0	0	36.0893	31.0752	26.2179	0	0	0
ENSECAG00000019184	14.83	-3.24	0.66	-4.91	0	0	26.3354	29.3955	33.252	0	0	0
ENSECAG00000010641	14.89	-3.23	0.66	-4.89	0	0	24.3847	33.5948	31.3336	0	0	0
ENSECAG00000023942	14.83	-3.21	0.66	-4.87	0	0	23.4093	33.5948	31.973	0	0	0
ENSECAG00000017546	66.93	-3.21	0.45	-7.19	0	0	99.4894	149.497	123.416	7.38775	7.97326	13.814
ENSECAG00000012249	15.85	-3.19	0.66	-4.83	0	0	20.4831	28.5556	46.0412	0	0	0
ENSECAG00000017734	110.42	-3.11	0.35	-8.77	0	0	185.323	189.811	228.927	20.932	20.9298	16.5768
ENSECAG00000009485	20.14	-3.09	0.63	-4.88	0	0	44.8678	37.7942	35.1703	0	2.98997	0
ENSECAG00000001893	13.05	-3.03	0.66	-4.55	0	0.0001	22.4339	27.7157	28.1363	0	0	0
ENSECAG00000025008	12.99	-3.01	0.66	-4.52	0	0.0001	28.2862	28.5556	21.1022	0	0	0
ENSECAG00000014186	403.75	-2.88	0.28	-10.2	0	0	602.789	852.469	702.767	91.1156	105.646	67.6887
ENSECAG00000006755	45.18	-2.83	0.5	-5.66	0	0	64.3755	82.3073	101.035	11.0816	3.98663	8.28841
ENSECAG00000003259	11.74	-2.83	0.67	-4.23	0	0.0002	27.3108	25.1961	17.9049	0	0	0
ENSECAG00000008497	59.62	-2.78	0.45	-6.17	0	0	88.7601	115.902	117.661	16.0068	6.9766	12.4326
ENSECAG00000022311	11.18	-2.77	0.67	-4.15	0	0.0003	25.36	19.317	22.3811	0	0	0
ENSECAG00000014761	254.25	-2.77	0.39	-7.04	0	0	367.721	496.364	497.501	25.8571	53.8195	84.2655
ENSECAG00000014796	54.1	-2.77	0.43	-6.47	0	0	93.6371	102.464	95.2797	9.85033	10.9632	12.4326
ENSECAG00000000529	90.25	-2.76	0.5	-5.5	0	0	118.022	173.013	202.07	28.3197	15.9465	4.14421
ENSECAG00000005100	115.92	-2.7	0.34	-7.91	0	0	204.831	226.765	182.246	22.1632	31.893	27.628
ENSECAG00000009211	55.83	-2.69	0.57	-4.69	0	0	105.342	108.343	95.9191	0	12.9565	12.4326
ENSECAG00000011107	142.99	-2.67	0.35	-7.6	0	0	238.97	259.52	256.424	40.6326	20.9298	41.4421
ENSECAG00000018005	10.95	-2.67	0.67	-3.99	0	0.0006	22.4339	28.5556	14.7076	0	0	0
ENSECAG00000010232	10.54	-2.67	0.67	-3.98	0	0.0006	17.557	25.1961	20.4627	0	0	0
ENSECAG00000009291	37.73	-2.66	0.62	-4.28	0	0.0002	51.6955	67.1897	94.0007	2.46258	0	11.0512
ENSECAG00000010780	199.01	-2.64	0.36	-7.36	0	0	297.493	355.265	395.826	30.7823	42.8563	71.8329
ENSECAG00000010104	10.17	-2.63	0.67	-3.93	0	0.0007	18.5323	22.6765	19.8233	0	0	0
ENSECAG00000003748	10.14	-2.63	0.67	-3.92	0	0.0007	20.4831	21.8366	18.5444	0	0	0
ENSECAG00000019322	40.47	-2.61	0.52	-5.05	0	0	61.4493	52.9119	104.872	11.0816	6.9766	5.52561
ENSECAG00000013288	76.03	-2.61	0.43	-6.08	0	0	101.44	172.174	130.45	11.0816	18.9365	22.1024
ENSECAG00000013460	10.74	-2.6	0.67	-3.87	0	0.0008	14.6308	31.9151	17.9049	0	0	0
ENSECAG00000020931	50.28	-2.6	0.58	-4.48	0	0.0001	89.7355	99.9446	87.6061	0	11.9599	12.4326
ENSECAG00000004246	24.21	-2.6	0.61	-4.26	0	0.0002	49.7447	47.8726	37.7282	0	2.98997	6.90701
ENSECAG00000024106	14.96	-2.59	0.65	-4	0	0.0005	17.557	26.8759	41.565	0	0.996657	2.7628
ENSECAG00000001989	100.74	-2.56	0.57	-4.52	0	0.0001	164.84	216.687	168.818	14.7755	1.99331	37.2979
ENSECAG00000011272	10.58	-2.56	0.67	-3.84	0	0.0009	14.6308	20.9968	26.8574	0	0.996657	0
ENSECAG00000003427	31.25	-2.55	0.6	-4.24	0	0.0002	52.6709	62.9903	57.5515	7.38775	0	6.90701
ENSECAG00000000271	10.32	-2.55	0.67	-3.79	0	0.0011	30.237	17.6373	14.0681	0	0	0
ENSECAG00000005887	9.77	-2.54	0.67	-3.79	0	0.0011	20.4831	15.1177	23.0206	0	0	0
ENSECAG00000011154	78.5	-2.54	0.38	-6.67	0	0	134.603	125.141	152.192	20.932	22.9231	15.1954
ENSECAG00000013425	16.46	-2.54	0.65	-3.88	0	0.0008	34.1385	31.0752	29.4152	0	0	4.14421
ENSECAG00000020369	42.26	-2.52	0.59	-4.25	0	0.0002	75.1047	87.3466	70.3407	0	6.9766	13.814
ENSECAG00000024987	105.81	-2.52	0.4	-6.37	0	0	167.766	204.089	182.886	40.6326	22.9231	16.5768
ENSECAG00000020595	56.73	-2.51	0.44	-5.75	0	0	91.6863	115.062	92.0824	16.0068	8.96992	16.5768
ENSECAG00000022172	573.78	-2.5	0.27	-9.18	0	0	949.051	962.492	1046.16	139.136	127.572	218.262
ENSECAG00000016071	139.06	-2.49	0.33	-7.63	0	0	239.945	241.043	239.798	35.7075	48.8362	29.0094
ENSECAG00000014769	121.4	-2.48	0.35	-7.06	0	0	204.831	224.246	200.151	43.0952	22.9231	33.1536
ENSECAG00000020229	19.46	-2.45	0.65	-3.75	0	0.0013	32.1877	44.5132	34.5309	0	0	5.52561
ENSECAG00000021129	9.8	-2.45	0.67	-3.65	0	0.0018	11.7046	28.5556	18.5444	0	0	0
ENSECAG00000014691	82.33	-2.44	0.39	-6.31	0	0	133.628	131.86	162.423	29.551	19.9331	16.5768
ENSECAG00000021012	1807.89	-2.43	0.26	-9.19	0	0	2945.67	3130.2	3173	547.925	366.77	683.794
ENSECAG00000021749	9.11	-2.41	0.67	-3.59	0	0.0022	13.6554	24.3563	16.626	0	0	0
ENSECAG00000018137	96.07	-2.39	0.39	-6.07	0	0	124.849	206.608	165.62	18.4694	31.893	29.0094
ENSECAG00000004668	29.05	-2.38	0.63	-3.81	0	0.0011	47.7939	54.5916	58.8304	11.0816	1.99331	0
ENSECAG00000020235	33.22	-2.37	0.52	-4.55	0	0.0001	41.9416	65.5099	68.4223	7.38775	4.98329	11.0512
ENSECAG00000023088	34.56	-2.36	0.66	-3.6	0	0.0021	60.4739	65.5099	70.3407	0	0	11.0512
ENSECAG00000008616	15.16	-2.36	0.66	-3.59	0	0.0022	37.0647	24.3563	25.5784	0	3.98663	0
ENSECAG00000017019	8.77	-2.36	0.67	-3.52	0	0.0028	21.4585	12.5981	18.5444	0	0	0
ENSECAG00000007534	11.74	-2.35	0.66	-3.54	0	0.0025	14.6308	25.1961	28.1363	2.46258	0	0
ENSECAG00000025161	828.88	-2.35	0.37	-6.36	0	0	1447.47	1512.61	1289.79	213.013	123.586	386.793
ENSECAG00000016027	51.13	-2.34	0.43	-5.43	0	0	84.8586	102.464	77.3748	13.5442	11.9599	16.5768
ENSECAG00000001072	88.04	-2.34	0.36	-6.53	0	0	160.939	154.536	135.566	29.551	26.9098	20.721
ENSECAG00000007211	25.47	-2.34	0.66	-3.56	0	0.0024	53.6462	57.9511	33.252	0	7.97326	0
ENSECAG00000019788	9.88	-2.33	0.67	-3.47	0	0.0032	7.80309	22.6765	28.7757	0	0	0
ENSECAG00000008117	63.31	-2.33	0.4	-5.86	0	0	93.6371	111.703	120.219	16.0068	18.9365	19.3396
ENSECAG00000004924	69.56	-2.33	0.42	-5.6	0	0	113.145	117.582	128.532	22.1632	24.9164	11.0512
ENSECAG00000016820	473.33	-2.32	0.23	-10.22	0	0	733.49	776.881	874.782	171.15	145.512	138.14
ENSECAG00000006878	53	-2.32	0.43	-5.38	0	0	74.1294	98.2649	101.035	16.0068	11.9599	16.5768
ENSECAG00000024304	179.79	-2.31	0.39	-5.97	0	0	328.705	301.514	290.315	78.8027	26.9098	52.4933
ENSECAG00000024301	50.57	-2.31	0.5	-4.59	0	0.0001	89.7355	95.7453	79.9326	20.932	12.9565	4.14421
ENSECAG00000017794	99.69	-2.31	0.35	-6.63	0	0	145.333	184.772	177.77	34.4762	30.8964	24.8652
ENSECAG00000016039	61.13	-2.31	0.63	-3.67	0	0.0017	91.6863	116.742	128.532	25.8571	3.98663	0
ENSECAG00000019955	17.62	-2.29	0.66	-3.47	0	0.0032	26.3354	36.1144	37.7282	0	0	5.52561
ENSECAG00000006719	55.07	-2.28	0.56	-4.08	0	0.0004	79.0063	109.183	104.232	22.1632	1.99331	13.814
ENSECAG00000020178	36.32	-2.28	0.63	-3.62	0	0.002	57.5478	83.9871	58.1909	0	2.98997	15.1954
ENSECAG00000017862	42.52	-2.28	0.51	-4.44	0	0.0001	75.1047	80.6276	66.5039	12.3129	3.98663	16.5768
ENSECAG00000012578	40.19	-2.27	0.5	-4.53	0	0.0001	56.5724	67.1897	85.6878	6.15646	8.96992	16.5768
ENSECAG00000018305	204.33	-2.27	0.44	-5.1	0	0	328.705	355.265	367.051	36.9387	28.9031	109.131
ENSECAG00000013563	539.57	-2.27	0.21	-10.67	0	0	821.275	969.211	908.674	193.313	176.408	168.531
ENSECAG00000000680	28.45	-2.26	0.66	-3.42	0	0.0037	41.9416	59.6308	59.4699	0	0	9.66981
ENSECAG00000002197	7.95	-2.26	0.67	-3.37	0	0.0044	16.5816	15.1177	15.9865	0	0	0
ENSECAG00000017657	854.71	-2.25	0.27	-8.43	0	0	1230.94	1476.49	1574.35	320.136	200.328	326.011
ENSECAG00000010489	156.71	-2.24	0.38	-5.91	0	0	223.363	281.357	290.315	64.0272	25.9131	55.2561
ENSECAG00000000248	62.45	-2.24	0.48	-4.71	0	0	73.154	111.703	138.124	27.0884	14.9499	9.66981
ENSECAG00000015938	154.27	-2.23	0.38	-5.83	0	0	217.511	294.795	269.852	32.0136	36.8763	74.5957
ENSECAG00000011549	8.19	-2.23	0.67	-3.33	0	0.0049	12.68	13.4379	23.0206	0	0	0
ENSECAG00000007026	8.77	-2.23	0.67	-3.33	0	0.005	12.68	14.2778	24.2995	0	0	1.3814
ENSECAG00000019067	41.61	-2.23	0.59	-3.75	0	0.0013	79.0063	73.0688	71.6196	16.0068	9.96657	0
ENSECAG00000010180	61.95	-2.23	0.61	-3.64	0	0.0019	107.292	136.899	91.4429	27.0884	8.96992	0
ENSECAG00000022578	63.6	-2.22	0.61	-3.62	0	0.002	106.317	107.503	130.45	22.1632	0	15.1954
ENSECAG00000014320	914.44	-2.22	0.32	-7.02	0	0	1302.14	1807.4	1479.71	177.306	374.743	345.35
ENSECAG00000012538	21.27	-2.22	0.66	-3.36	0	0.0045	43.8924	38.6341	37.7282	7.38775	0	0
ENSECAG00000020696	7.76	-2.21	0.67	-3.29	0	0.0055	14.6308	18.4772	13.4287	0	0	0
ENSECAG00000024143	27.23	-2.21	0.6	-3.67	0	0.0017	55.597	44.5132	46.6806	8.61904	7.97326	0
ENSECAG00000018814	8	-2.21	0.67	-3.29	0	0.0056	10.7292	16.7974	20.4627	0	0	0
ENSECAG00000000516	653.96	-2.2	0.38	-5.75	0	0	1061.22	1090.15	1151.03	204.394	93.6858	323.248
ENSECAG00000022295	67.07	-2.19	0.62	-3.54	0	0.0026	110.219	117.582	134.926	25.8571	0	13.814
ENSECAG00000023960	36.27	-2.18	0.48	-4.54	0	0.0001	65.3509	68.0295	53.0752	13.5442	7.97326	9.66981
ENSECAG00000010277	259.43	-2.18	0.29	-7.59	0	0	389.179	461.089	443.146	76.3401	113.619	73.2143
ENSECAG00000006453	150.59	-2.18	0.5	-4.36	0	0.0001	234.093	251.121	290.955	45.5578	9.96657	71.8329
ENSECAG00000026880	43.79	-2.18	0.51	-4.27	0	0.0002	64.3755	88.1864	73.538	12.3129	4.98329	19.3396
ENSECAG00000024601	7.79	-2.17	0.67	-3.24	0	0.0063	20.4831	10.9183	15.3471	0	0	0
ENSECAG00000018927	36.74	-2.17	0.52	-4.22	0	0.0002	68.277	63.8302	58.1909	17.2381	5.97994	6.90701
ENSECAG00000020338	448.64	-2.17	0.42	-5.22	0	0	669.115	746.645	853.68	102.197	68.7694	251.415
ENSECAG00000013281	7.7	-2.17	0.67	-3.23	0	0.0066	15.6062	14.2778	15.3471	0	0.996657	0
ENSECAG00000018651	7.53	-2.17	0.67	-3.24	0	0.0065	15.6062	16.7974	12.7892	0	0	0
ENSECAG00000008411	380.9	-2.17	0.34	-6.45	0	0	537.438	689.534	677.189	166.224	72.756	142.284
ENSECAG00000010801	255.21	-2.16	0.28	-7.62	0	0	396.007	421.615	451.459	76.3401	112.622	73.2143
ENSECAG00000012344	22.66	-2.16	0.62	-3.48	0	0.0031	39.0154	50.3923	33.252	0	4.98329	8.28841
ENSECAG00000003790	431.43	-2.16	0.21	-10.09	0	0	676.918	698.773	753.285	162.53	146.509	150.573
ENSECAG00000023023	7.4	-2.15	0.67	-3.21	0	0.007	15.6062	13.4379	15.3471	0	0	0
ENSECAG00000008615	22.27	-2.15	0.62	-3.46	0	0.0033	36.0893	36.9543	47.3201	0	4.98329	8.28841
ENSECAG00000019654	9.41	-2.15	0.67	-3.21	0	0.007	17.557	12.5981	24.2995	0	1.99331	0
ENSECAG00000000773	399.88	-2.14	0.47	-4.53	0	0.0001	726.663	660.139	650.971	172.381	28.9031	160.243
ENSECAG00000012006	205.31	-2.13	0.37	-5.83	0	0	363.819	334.269	327.404	35.7075	76.7426	93.9353
ENSECAG00000006072	113.66	-2.12	0.31	-6.8	0	0	193.126	183.092	187.362	35.7075	39.8663	42.8235
ENSECAG00000017111	543.99	-2.12	0.25	-8.35	0	0	769.58	935.616	975.178	190.85	156.475	236.22
ENSECAG00000011688	138.93	-2.12	0.33	-6.38	0	0	181.422	240.203	269.213	49.2517	54.8162	38.6793
ENSECAG00000016379	82.68	-2.12	0.43	-4.93	0	0	110.219	169.654	136.845	38.17	14.9499	26.2466
ENSECAG00000023608	31.39	-2.12	0.58	-3.62	0	0.002	46.8185	57.1112	61.3882	2.46258	3.98663	16.5768
ENSECAG00000018631	816.74	-2.11	0.27	-7.78	0	0	1293.36	1533.6	1200.27	366.925	209.298	297.001
ENSECAG00000001012	7.67	-2.11	0.67	-3.16	0	0.0082	8.77848	19.317	17.9049	0	0	0
ENSECAG00000024631	141.82	-2.11	0.55	-3.85	0	0.0009	239.945	260.36	236.601	43.0952	66.776	4.14421
ENSECAG00000005990	7.17	-2.1	0.67	-3.14	0	0.0085	13.6554	15.9575	13.4287	0	0	0
ENSECAG00000011683	423.05	-2.1	0.22	-9.48	0	0	634.001	677.776	762.877	146.524	155.479	161.624
ENSECAG00000024024	33.17	-2.09	0.66	-3.16	0	0.0081	46.8185	66.3498	72.8985	0	12.9565	0
ENSECAG00000017776	96.04	-2.09	0.56	-3.74	0	0.0013	160.939	150.337	188.001	55.4081	4.98329	16.5768
ENSECAG00000000640	7.37	-2.09	0.67	-3.12	0	0.009	20.4831	10.9183	12.7892	0	0	0
ENSECAG00000007276	20	-2.09	0.62	-3.36	0	0.0044	34.1385	31.9151	41.565	7.38775	4.98329	0
ENSECAG00000002935	50.98	-2.08	0.45	-4.58	0	0.0001	88.7601	78.9479	89.5245	8.61904	17.9398	22.1024
ENSECAG00000002048	135.99	-2.08	0.45	-4.63	0	0	206.782	267.079	210.383	44.3265	16.9432	70.4515
ENSECAG00000019557	2415.35	-2.08	0.21	-9.96	0	0	3636.24	4233.79	3928.85	1009.66	734.537	949.023
ENSECAG00000021934	402.57	-2.08	0.27	-7.7	0	0	617.419	688.694	670.794	141.599	186.375	110.512
ENSECAG00000018835	12.64	-2.07	0.67	-3.11	0	0.0092	17.557	31.9151	22.3811	0	3.98663	0
ENSECAG00000011072	49.94	-2.07	0.47	-4.43	0	0.0001	88.7601	89.0263	74.8169	7.38775	18.9365	20.721
ENSECAG00000020456	7.38	-2.07	0.67	-3.1	0	0.0095	18.5323	16.7974	8.95245	0	0	0
ENSECAG00000014929	23.35	-2.07	0.67	-3.12	0	0.0092	27.3108	61.3106	42.8439	8.61904	0	0
ENSECAG00000020116	61.4	-2.07	0.42	-4.91	0	0	80.9571	116.742	109.987	17.2381	26.9098	16.5768
ENSECAG00000026816	70.73	-2.07	0.61	-3.37	0	0.0043	116.071	142.778	117.661	0	29.8997	17.9582
ENSECAG00000014057	30.3	-2.06	0.61	-3.4	0	0.004	53.6462	46.1929	61.3882	8.61904	11.9599	0
ENSECAG00000007393	97.77	-2.06	0.34	-6	0	0	145.333	166.294	171.376	27.0884	37.873	38.6793
ENSECAG00000024828	7.09	-2.06	0.67	-3.09	0	0.0099	17.557	10.9183	14.0681	0	0	0
ENSECAG00000017421	26.78	-2.06	0.63	-3.29	0	0.0055	41.9416	42.8334	58.8304	7.38775	0	9.66981
ENSECAG00000008486	36.93	-2.06	0.48	-4.32	0	0.0002	65.3509	71.389	49.8779	13.5442	8.96992	12.4326
ENSECAG00000004286	24.28	-2.05	0.65	-3.17	0	0.0079	50.7201	35.2746	47.3201	0	10.9632	1.3814
ENSECAG00000024058	37.22	-2.05	0.65	-3.17	0	0.0077	64.3755	73.9086	64.5855	2.46258	0	17.9582
ENSECAG00000008859	6377	-2.05	0.23	-8.75	0	0	10213.3	11348.3	9531.8	3012.97	1895.64	2259.97
ENSECAG00000019235	201.01	-2.05	0.48	-4.26	0	0.0002	333.582	331.749	349.146	77.5714	15.9465	98.0795
ENSECAG00000018532	12.49	-2.04	0.67	-3.06	0	0.0107	33.1631	18.4772	19.1838	0	0	4.14421
ENSECAG00000016089	183.6	-2.03	0.37	-5.48	0	0	253.6	322.51	329.322	50.4829	44.8496	100.842
ENSECAG00000019507	116.51	-2.03	0.38	-5.3	0	0	170.693	196.53	208.464	56.6394	23.9198	42.8235
ENSECAG00000009101	7.87	-2.03	0.67	-3.02	0	0.0118	20.4831	19.317	6.39461	0	0.996657	0
ENSECAG00000019716	114.88	-2.03	0.35	-5.82	0	0	158.013	193.17	213.58	52.9455	32.8897	38.6793
ENSECAG00000016516	85.46	-2.02	0.41	-4.92	0	0	127.776	150.337	147.076	23.3945	44.8496	19.3396
ENSECAG00000021792	55.52	-2.02	0.52	-3.86	0	0.0009	81.9324	74.7485	125.974	23.3945	4.98329	22.1024
ENSECAG00000024986	122.26	-2.02	0.56	-3.59	0	0.0022	192.151	199.049	239.158	75.1088	5.97994	22.1024
ENSECAG00000000898	46.52	-2.01	0.48	-4.2	0	0.0003	61.4493	77.2681	94.6402	12.3129	9.96657	23.4838
ENSECAG00000004180	9.9	-2.01	0.67	-3.01	0	0.0123	18.5323	19.317	18.5444	0	2.98997	0
ENSECAG00000017235	52.52	-2.01	0.55	-3.64	0	0.0019	89.7355	89.0263	91.4429	9.85033	30.8964	4.14421
ENSECAG00000009712	6.86	-2	0.67	-3	0	0.0126	11.7046	10.9183	18.5444	0	0	0
ENSECAG00000011974	144.99	-2	0.45	-4.4	0	0.0001	235.068	230.964	256.424	38.17	20.9298	88.4097
ENSECAG00000006129	98.32	-2	0.49	-4.09	0	0.0004	128.751	183.932	182.246	12.3129	57.8061	24.8652
ENSECAG00000013038	33.63	-1.99	0.67	-2.99	0	0.0129	53.6462	53.7517	80.5721	0	0	13.814
ENSECAG00000012246	81.59	-1.99	0.41	-4.91	0	0	135.579	125.981	140.681	22.1632	20.9298	44.2049
ENSECAG00000008028	48.76	-1.99	0.53	-3.75	0	0.0013	54.6216	94.0655	99.1164	4.92517	14.9499	24.8652
ENSECAG00000013159	85.72	-1.98	0.38	-5.17	0	0	129.726	113.383	177.77	24.6258	32.8897	35.9165
ENSECAG00000017561	17.9	-1.98	0.67	-2.97	0	0.0138	24.3847	47.8726	28.1363	0	6.9766	0
ENSECAG00000000864	11.55	-1.97	0.67	-2.95	0	0.0143	17.557	22.6765	24.939	0	0	4.14421
ENSECAG00000012094	56.52	-1.97	0.51	-3.88	0	0.0008	94.6125	87.3466	102.314	18.4694	5.97994	30.3908
ENSECAG00000015499	263.7	-1.97	0.26	-7.68	0	0	380.401	400.618	493.024	103.428	106.642	98.0795
ENSECAG00000014504	230.82	-1.97	0.27	-7.25	0	0	353.09	388.02	376.003	104.66	92.6891	70.4515
ENSECAG00000007527	543.38	-1.97	0.26	-7.45	0	0	815.423	884.384	925.3	265.959	156.475	212.736
ENSECAG00000015171	41.81	-1.97	0.49	-4.04	0	0.0005	77.0555	67.1897	65.225	22.1632	10.9632	8.28841
ENSECAG00000011676	22.9	-1.97	0.63	-3.1	0	0.0096	39.9908	50.3923	31.973	0	3.98663	11.0512
ENSECAG00000013581	285.18	-1.96	0.37	-5.28	0	0	415.515	465.288	513.487	93.5782	58.8028	164.387
ENSECAG00000025164	37.96	-1.96	0.49	-4.02	0	0.0005	66.3263	57.1112	67.1434	12.3129	17.9398	6.90701
ENSECAG00000016486	47.77	-1.96	0.53	-3.69	0	0.0016	79.0063	89.8662	72.8985	9.85033	5.97994	29.0094
ENSECAG00000019670	36.97	-1.96	0.49	-4.03	0	0.0005	61.4493	66.3498	56.912	13.5442	6.9766	16.5768
ENSECAG00000013636	163.39	-1.96	0.35	-5.58	0	0	275.059	278.837	241.716	78.8027	36.8763	69.0701
ENSECAG00000019344	53.46	-1.96	0.58	-3.4	0	0.004	87.7848	93.2257	94.0007	14.7755	1.99331	29.0094
ENSECAG00000012732	201.96	-1.96	0.39	-5	0	0	374.548	325.03	289.676	75.1088	36.8763	110.512
ENSECAG00000016940	236.06	-1.95	0.36	-5.36	0	0	301.394	412.377	438.031	131.748	56.8095	75.9771
ENSECAG00000001304	6.58	-1.95	0.67	-2.93	0	0.015	15.6062	14.2778	9.59191	0	0	0
ENSECAG00000008342	40.03	-1.95	0.48	-4.04	0	0.0005	66.3263	67.1897	66.5039	20.932	10.9632	8.28841
ENSECAG00000009051	18.47	-1.95	0.6	-3.27	0	0.0059	32.1877	31.0752	33.252	4.92517	7.97326	1.3814
ENSECAG00000000026	126.06	-1.95	0.5	-3.91	0	0.0007	231.167	215.847	184.165	71.4149	10.9632	42.8235
ENSECAG00000019730	6.98	-1.95	0.67	-2.93	0	0.0152	22.4339	9.23858	10.2314	0	0	0
ENSECAG00000018851	72.53	-1.95	0.48	-4.05	0	0.0004	108.268	118.422	134.287	11.0816	18.9365	44.2049
ENSECAG00000008063	6.69	-1.94	0.67	-2.92	0	0.0157	17.557	14.2778	8.31299	0	0	0
ENSECAG00000021768	42.24	-1.94	0.48	-4	0	0.0005	69.2524	68.0295	72.8985	19.7007	6.9766	16.5768
ENSECAG00000016045	11.29	-1.94	0.67	-2.9	0	0.0165	26.3354	20.1569	17.2654	0	3.98663	0
ENSECAG00000023551	89.33	-1.94	0.62	-3.1	0	0.0095	131.677	160.415	179.688	0	44.8496	19.3396
ENSECAG00000021938	6.37	-1.93	0.67	-2.9	0	0.0163	10.7292	13.4379	14.0681	0	0	0
ENSECAG00000006659	314.48	-1.93	0.41	-4.69	0	0	419.416	519.88	601.093	119.435	48.8362	178.201
ENSECAG00000019925	158.06	-1.93	0.48	-3.99	0	0.0006	225.314	273.798	287.757	20.932	104.649	35.9165
ENSECAG00000009136	58.69	-1.92	0.49	-3.94	0	0.0007	79.0063	112.543	100.395	33.2449	8.96992	17.9582
ENSECAG00000016209	128.16	-1.92	0.45	-4.25	0	0.0002	186.299	222.566	223.172	22.1632	31.893	82.8841
ENSECAG00000021572	22.47	-1.92	0.67	-2.89	0	0.0168	46.8185	40.3138	37.7282	0	9.96657	0
ENSECAG00000017413	102.47	-1.92	0.39	-4.89	0	0	158.013	167.974	174.573	22.1632	54.8162	37.2979
ENSECAG00000015928	153.14	-1.92	0.46	-4.21	0	0.0002	201.905	312.432	241.077	57.8707	19.9331	85.6469
ENSECAG00000021659	13	-1.92	0.67	-2.87	0	0.0179	30.237	26.8759	15.9865	4.92517	0	0
ENSECAG00000010331	68.22	-1.91	0.53	-3.63	0	0.0019	118.022	110.023	115.103	44.3265	14.9499	6.90701
ENSECAG00000000692	6.55	-1.91	0.66	-2.87	0	0.0177	7.80309	16.7974	14.7076	0	0	0
ENSECAG00000006683	153.05	-1.91	0.38	-5.05	0	0	237.019	277.997	227.648	40.6326	43.8529	91.1725
ENSECAG00000016287	116.06	-1.9	0.63	-3.04	0	0.0111	171.668	233.484	205.267	0	27.9064	58.0189
ENSECAG00000001996	42.47	-1.9	0.5	-3.78	0	0.0011	90.7109	57.1112	63.3066	16.0068	6.9766	20.721
ENSECAG00000015125	6.36	-1.9	0.66	-2.85	0	0.0184	8.77848	15.9575	13.4287	0	0	0
ENSECAG00000019453	472.38	-1.9	0.31	-6.18	0	0	809.571	793.678	665.679	263.496	130.562	171.294
ENSECAG00000011704	14.51	-1.89	0.67	-2.84	0	0.0192	21.4585	32.755	26.8574	0	5.97994	0
ENSECAG00000011732	6.15	-1.89	0.66	-2.84	0	0.0189	13.6554	11.7582	11.5103	0	0	0
ENSECAG00000019152	63.65	-1.89	0.4	-4.69	0	0	106.317	116.742	86.3272	28.3197	17.9398	26.2466
ENSECAG00000003761	40.54	-1.89	0.61	-3.07	0	0.0103	72.1786	71.389	67.7828	0	13.9532	17.9582
ENSECAG00000019381	174.82	-1.89	0.53	-3.57	0	0.0024	282.862	301.514	290.955	88.653	8.96992	75.9771
ENSECAG00000011700	106.47	-1.88	0.57	-3.32	0	0.0051	140.456	200.729	199.512	3.69387	30.8964	63.5445
ENSECAG00000017231	333.09	-1.88	0.5	-3.79	0	0.0011	515.004	576.991	558.889	157.605	22.9231	167.15
ENSECAG00000012824	50.74	-1.88	0.56	-3.38	0	0.0043	86.8094	94.9054	74.8169	33.2449	4.98329	9.66981
ENSECAG00000007383	6.43	-1.88	0.66	-2.83	0	0.0195	18.5323	11.7582	8.31299	0	0	0
ENSECAG00000019517	52.31	-1.88	0.51	-3.69	0	0.0016	74.1294	93.2257	93.3613	19.7007	27.9064	5.52561
ENSECAG00000019667	76.5	-1.87	0.43	-4.31	0	0.0002	105.342	115.062	152.831	16.0068	26.9098	42.8235
ENSECAG00000016513	228.49	-1.87	0.55	-3.41	0	0.0039	388.204	347.707	414.371	76.3401	8.96992	135.377
ENSECAG00000004993	356.6	-1.87	0.28	-6.69	0	0	543.29	660.978	499.419	120.667	185.378	129.852
ENSECAG00000007189	132.23	-1.87	0.46	-4.11	0	0.0004	216.536	227.605	203.988	87.4217	21.9265	35.9165
ENSECAG00000016250	15.8	-1.87	0.67	-2.8	0.01	0.0212	24.3847	30.2354	33.252	0	0	6.90701
ENSECAG00000019441	147.18	-1.87	0.37	-5.06	0	0	224.339	231.804	254.505	82.4965	56.8095	33.1536
ENSECAG00000012599	52.72	-1.87	0.46	-4.03	0	0.0005	73.154	88.1864	97.198	27.0884	9.96657	20.721
ENSECAG00000016521	273.28	-1.87	0.25	-7.34	0	0	426.244	482.926	391.35	104.66	104.649	129.852
ENSECAG00000010065	6.09	-1.87	0.66	-2.82	0	0.0204	10.7292	14.2778	11.5103	0	0	0
ENSECAG00000017854	6.09	-1.87	0.66	-2.82	0	0.0204	10.7292	14.2778	11.5103	0	0	0
ENSECAG00000020530	80.94	-1.87	0.54	-3.43	0	0.0036	111.194	153.696	141.321	46.7891	4.98329	27.628
ENSECAG00000026566	6.3	-1.87	0.66	-2.81	0	0.0206	7.80309	15.9575	14.0681	0	0	0
ENSECAG00000009311	6.57	-1.86	0.66	-2.81	0	0.0208	21.4585	8.39871	9.59191	0	0	0
ENSECAG00000021368	32.63	-1.86	0.61	-3.04	0	0.0114	49.7447	57.9511	62.0277	11.0816	14.9499	0
ENSECAG00000013944	143.5	-1.86	0.4	-4.65	0	0	230.191	252.801	211.022	44.3265	32.8897	89.7911
ENSECAG00000023105	39.87	-1.86	0.63	-2.94	0	0.0146	57.5478	75.5884	76.7353	23.3945	5.97994	0
ENSECAG00000000575	6.07	-1.86	0.66	-2.8	0.01	0.0211	9.75386	12.5981	14.0681	0	0	0
ENSECAG00000024046	290.85	-1.86	0.35	-5.36	0	0	403.81	498.043	493.664	134.211	64.7827	150.573
ENSECAG00000024408	103.27	-1.86	0.36	-5.15	0	0	165.816	179.732	150.913	54.1768	28.9031	40.0607
ENSECAG00000020167	5.99	-1.86	0.66	-2.8	0.01	0.0212	12.68	11.7582	11.5103	0	0	0
ENSECAG00000017830	409.38	-1.85	0.22	-8.33	0	0	642.78	666.018	630.508	194.544	152.489	169.912
ENSECAG00000020929	2836.84	-1.85	0.34	-5.41	0	0	3834.24	4626.01	5138.71	1345.8	576.068	1500.2
ENSECAG00000018213	122.78	-1.85	0.49	-3.77	0	0.0012	178.496	194.01	232.764	11.0816	56.8095	63.5445
ENSECAG00000010187	25.43	-1.85	0.67	-2.77	0.01	0.0225	37.0647	45.353	58.1909	0	11.9599	0
ENSECAG00000000962	6.42	-1.85	0.66	-2.79	0.01	0.0216	7.80309	10.9183	19.8233	0	0	0
ENSECAG00000017763	23.88	-1.85	0.67	-2.77	0.01	0.0228	39.0154	39.4739	53.7147	11.0816	0	0
ENSECAG00000023520	155.77	-1.85	0.37	-5.05	0	0	211.659	282.197	253.866	50.4829	43.8529	92.5539
ENSECAG00000020244	59.25	-1.85	0.55	-3.37	0	0.0043	103.391	96.5852	97.8375	12.3129	39.8663	5.52561
ENSECAG00000016950	6.2	-1.85	0.66	-2.78	0.01	0.022	7.80309	13.4379	15.9865	0	0	0
ENSECAG00000004338	36.15	-1.84	0.46	-4.04	0	0.0005	57.5478	64.6701	54.3542	13.5442	12.9565	13.814
ENSECAG00000008796	21.13	-1.84	0.6	-3.07	0	0.0105	27.3108	26.8759	54.3542	11.0816	2.98997	4.14421
ENSECAG00000016750	6.58	-1.84	0.66	-2.78	0.01	0.0221	5.85232	17.6373	15.9865	0	0	0
ENSECAG00000008732	384.28	-1.84	0.4	-4.63	0	0	565.724	739.086	549.297	136.673	71.7593	243.127
ENSECAG00000005154	6.33	-1.84	0.66	-2.78	0.01	0.0225	16.5816	6.71897	14.7076	0	0	0
ENSECAG00000020730	1043.99	-1.84	0.35	-5.28	0	0	1295.31	1879.63	1821.18	506.061	220.261	541.51
ENSECAG00000017879	6.12	-1.83	0.66	-2.77	0.01	0.0228	11.7046	8.39871	16.626	0	0	0
ENSECAG00000013685	22.02	-1.83	0.67	-2.74	0.01	0.0246	32.1877	61.3106	28.7757	9.85033	0	0
ENSECAG00000017449	193.83	-1.83	0.35	-5.21	0	0	300.419	339.308	287.757	44.3265	91.6925	99.4609
ENSECAG00000012053	6.14	-1.83	0.66	-2.76	0.01	0.0233	17.557	8.39871	10.8708	0	0	0
ENSECAG00000024029	337.03	-1.82	0.24	-7.71	0	0	500.373	508.962	581.27	152.68	125.579	153.336
ENSECAG00000003474	95.78	-1.82	0.35	-5.15	0	0	138.505	148.657	171.376	36.9387	48.8362	30.3908
ENSECAG00000006951	18.17	-1.82	0.62	-2.96	0	0.0139	27.3108	37.7942	28.7757	8.61904	0.996657	5.52561
ENSECAG00000006965	64.93	-1.82	0.4	-4.55	0	0.0001	84.8586	100.785	127.253	27.0884	28.9031	20.721
ENSECAG00000010506	55.24	-1.82	0.63	-2.87	0	0.0179	77.0555	107.503	104.872	29.551	0	12.4326
ENSECAG00000014759	181.4	-1.82	0.44	-4.17	0	0.0003	289.69	277.157	311.417	32.0136	53.8195	124.326
ENSECAG00000002958	74.66	-1.82	0.57	-3.21	0	0.007	124.849	103.304	147.076	48.0204	3.98663	20.721
ENSECAG00000015612	19.67	-1.81	0.64	-2.85	0	0.0186	26.3354	41.9935	35.1703	0	8.96992	5.52561
ENSECAG00000016628	38.58	-1.81	0.5	-3.64	0	0.0019	57.5478	73.0688	59.4699	13.5442	20.9298	6.90701
ENSECAG00000015005	73.32	-1.81	0.36	-4.97	0	0	110.219	130.18	109.987	27.0884	27.9064	34.535
ENSECAG00000010536	95.34	-1.81	0.56	-3.22	0	0.0069	111.194	162.095	205.267	68.9523	7.97326	16.5768
ENSECAG00000014260	6.29	-1.81	0.66	-2.74	0.01	0.0246	6.8277	11.7582	19.1838	0	0	0
ENSECAG00000024023	218.43	-1.81	0.3	-6.13	0	0	294.567	359.465	381.119	68.9523	105.646	100.842
ENSECAG00000013544	47.3	-1.81	0.62	-2.94	0	0.0147	58.5232	98.2649	87.6061	18.4694	20.9298	0
ENSECAG00000017261	164.81	-1.81	0.29	-6.27	0	0	230.191	285.556	264.737	66.4897	79.7326	62.1631
ENSECAG00000008525	51.87	-1.81	0.63	-2.88	0	0.0171	74.1294	92.3858	102.953	30.7823	10.9632	0
ENSECAG00000010476	237.61	-1.8	0.32	-5.62	0	0	341.385	388.86	396.466	88.653	70.7627	139.522
ENSECAG00000020260	258.37	-1.8	0.39	-4.6	0	0.0001	415.515	393.06	429.078	68.9523	66.776	176.819
ENSECAG00000025440	6.01	-1.8	0.67	-2.69	0.01	0.0276	7.80309	15.1177	12.1498	0	0.996657	0
ENSECAG00000015777	28.71	-1.8	0.67	-2.69	0.01	0.028	52.6709	65.5099	40.286	0	0	13.814
ENSECAG00000023295	5.92	-1.8	0.66	-2.72	0.01	0.0259	7.80309	14.2778	13.4287	0	0	0
ENSECAG00000016265	144.82	-1.8	0.33	-5.42	0	0	191.176	232.644	264.097	64.0272	72.756	44.2049
ENSECAG00000018283	119.91	-1.79	0.41	-4.41	0	0.0001	148.259	220.046	207.185	24.6258	55.8128	63.5445
ENSECAG00000007272	353.13	-1.79	0.33	-5.5	0	0	567.675	587.91	517.963	109.585	114.616	221.024
ENSECAG00000008318	35.41	-1.79	0.51	-3.53	0	0.0027	49.7447	64.6701	59.4699	20.932	7.97326	9.66981
ENSECAG00000019125	3847.07	-1.79	0.28	-6.5	0	0	5674.8	6366.22	6082.55	1752.13	1079.38	2127.36
ENSECAG00000004415	136.65	-1.79	0.32	-5.59	0	0	196.053	197.37	253.866	51.7142	69.766	51.1119
ENSECAG00000017013	67.48	-1.79	0.43	-4.14	0	0.0003	94.6125	109.183	120.858	39.4013	15.9465	24.8652
ENSECAG00000007778	166.62	-1.79	0.27	-6.58	0	0	274.084	268.759	241.716	76.3401	69.766	69.0701
ENSECAG00000014559	26.06	-1.78	0.63	-2.83	0	0.0195	50.7201	36.9543	47.9596	14.7755	5.97994	0
ENSECAG00000022378	201.56	-1.78	0.28	-6.42	0	0	335.533	303.193	310.139	68.9523	90.6958	100.842
ENSECAG00000022166	208.47	-1.78	0.42	-4.21	0	0.0002	317.001	383.821	301.826	68.9523	140.529	38.6793
ENSECAG00000010755	6.11	-1.78	0.67	-2.66	0.01	0.03	15.6062	10.0785	9.59191	0	0	1.3814
ENSECAG00000016720	28.53	-1.78	0.63	-2.83	0	0.0195	49.7447	57.9511	40.286	0	7.97326	15.1954
ENSECAG00000022851	361.76	-1.78	0.25	-7.06	0	0	606.69	583.71	509.011	181	164.448	125.708
ENSECAG00000019802	403.14	-1.78	0.32	-5.62	0	0	548.167	623.184	732.183	205.626	106.642	203.066
ENSECAG00000007206	73.32	-1.78	0.39	-4.6	0	0.0001	104.366	110.863	134.926	24.6258	38.8696	26.2466
ENSECAG00000018622	134.95	-1.77	0.34	-5.17	0	0	226.29	225.085	187.362	64.0272	37.873	69.0701
ENSECAG00000007164	240.16	-1.77	0.34	-5.24	0	0	348.213	394.739	393.268	124.36	58.8028	121.563
ENSECAG00000000836	176.73	-1.77	0.34	-5.24	0	0	260.428	285.556	290.315	107.122	54.8162	62.1631
ENSECAG00000024863	159.43	-1.77	0.32	-5.62	0	0	264.33	248.602	239.158	89.8843	53.8195	60.7817
ENSECAG00000018760	175.49	-1.77	0.28	-6.21	0	0	260.428	283.876	281.363	78.8027	87.7059	60.7817
ENSECAG00000015514	5567.31	-1.77	0.15	-11.4	0	0	8349.31	8811.09	8754.22	2462.58	2408.92	2617.76
ENSECAG00000024636	784.48	-1.77	0.23	-7.8	0	0	1430.89	1217.81	1019.94	345.993	371.753	320.485
ENSECAG00000001224	5.72	-1.76	0.66	-2.67	0.01	0.0292	9.75386	9.23858	15.3471	0	0	0
ENSECAG00000010673	48.73	-1.76	0.45	-3.89	0	0.0008	76.0801	68.0295	90.8034	11.0816	22.9231	23.4838
ENSECAG00000017501	5.7	-1.76	0.67	-2.63	0.01	0.032	12.68	8.39871	12.1498	0	0.996657	0
ENSECAG00000009940	199.16	-1.76	0.32	-5.57	0	0	293.591	319.151	324.207	71.4149	67.7727	118.801
ENSECAG00000012467	81.31	-1.75	0.37	-4.76	0	0	102.416	152.856	129.811	36.9387	29.8997	35.9165
ENSECAG00000009585	983.24	-1.75	0.2	-8.9	0	0	1452.35	1608.35	1516.16	493.748	436.536	392.318
ENSECAG00000025083	131.63	-1.75	0.44	-4.01	0	0.0005	203.856	228.445	199.512	22.1632	84.7159	51.1119
ENSECAG00000009828	112.9	-1.75	0.42	-4.14	0	0.0003	154.111	186.451	200.151	35.7075	74.7493	26.2466
ENSECAG00000000301	11.47	-1.75	0.67	-2.61	0.01	0.0336	15.6062	22.6765	25.5784	0	4.98329	0
ENSECAG00000010774	850.83	-1.75	0.26	-6.63	0	0	1079.75	1365.63	1534.71	381.7	454.476	288.713
ENSECAG00000008165	478.85	-1.75	0.25	-6.89	0	0	815.423	834.832	586.386	233.945	188.368	214.117
ENSECAG00000012127	85.08	-1.74	0.4	-4.32	0	0.0002	128.751	152.017	123.416	33.2449	21.9265	51.1119
ENSECAG00000009818	533.59	-1.74	0.41	-4.26	0	0.0002	876.872	964.172	701.489	112.048	386.703	160.243
ENSECAG00000015391	136.28	-1.74	0.4	-4.31	0	0.0002	226.29	187.291	234.043	40.6326	36.8763	92.5539
ENSECAG00000022293	21.17	-1.74	0.61	-2.84	0	0.0191	25.36	41.9935	40.9255	1.23129	11.9599	5.52561
ENSECAG00000023146	19.24	-1.74	0.67	-2.6	0.01	0.0345	32.1877	40.3138	33.252	0	0	9.66981
ENSECAG00000011994	6.16	-1.74	0.66	-2.64	0.01	0.0312	14.6308	5.03923	17.2654	0	0	0
ENSECAG00000023217	63.11	-1.74	0.39	-4.42	0	0.0001	91.6863	91.5459	116.382	32.0136	24.9164	22.1024
ENSECAG00000014256	16.07	-1.74	0.67	-2.6	0.01	0.0344	27.3108	31.0752	30.0547	0	7.97326	0
ENSECAG00000004386	1342.06	-1.74	0.25	-7.07	0	0	1840.55	2198.78	2215.09	639.04	447.499	711.422
ENSECAG00000013117	99.84	-1.74	0.46	-3.76	0	0.0013	167.766	166.294	145.797	62.7959	14.9499	41.4421
ENSECAG00000009273	5.63	-1.73	0.66	-2.63	0.01	0.032	7.80309	15.1177	10.8708	0	0	0
ENSECAG00000005870	5.76	-1.73	0.66	-2.63	0.01	0.0322	10.7292	16.7974	7.03407	0	0	0
ENSECAG00000022228	102.13	-1.73	0.49	-3.56	0	0.0024	165.816	146.138	181.607	76.3401	24.9164	17.9582
ENSECAG00000023145	5.55	-1.73	0.66	-2.63	0.01	0.0325	10.7292	14.2778	8.31299	0	0	0
ENSECAG00000019449	241.06	-1.73	0.31	-5.54	0	0	396.007	375.422	357.459	76.3401	94.6825	146.429
ENSECAG00000007896	32.31	-1.73	0.59	-2.95	0	0.0142	59.4986	41.1537	60.7488	7.38775	2.98997	22.1024
ENSECAG00000001546	578	-1.73	0.22	-7.72	0	0	805.669	843.23	1035.29	238.871	263.118	281.806
ENSECAG00000008387	62.19	-1.73	0.58	-2.96	0	0.0141	73.154	110.023	127.253	7.38775	6.9766	48.3491
ENSECAG00000013025	12.85	-1.72	0.67	-2.57	0.01	0.0367	18.5323	30.2354	22.3811	0	5.97994	0
ENSECAG00000012314	100.72	-1.72	0.55	-3.12	0	0.009	140.456	179.732	175.852	8.61904	20.9298	78.7399
ENSECAG00000020424	359.85	-1.72	0.41	-4.17	0	0.0003	571.576	591.269	545.46	92.3469	87.7059	270.755
ENSECAG00000000797	314.41	-1.72	0.24	-7.26	0	0	457.456	527.439	475.759	148.986	152.489	124.326
ENSECAG00000021979	187.57	-1.72	0.48	-3.56	0	0.0024	300.419	322.51	280.723	136.673	22.9231	62.1631
ENSECAG00000010907	5.4	-1.72	0.66	-2.61	0.01	0.0337	9.75386	11.7582	10.8708	0	0	0
ENSECAG00000022103	484.89	-1.72	0.28	-6.24	0	0	726.663	762.603	767.992	240.102	149.499	262.466
ENSECAG00000012093	84.05	-1.72	0.42	-4.13	0	0.0003	120.948	123.461	155.389	29.551	52.8228	22.1024
ENSECAG00000009792	418.08	-1.72	0.36	-4.8	0	0	658.386	801.237	505.814	230.252	98.6691	214.117
ENSECAG00000020657	28.17	-1.72	0.67	-2.56	0.01	0.0378	42.917	53.7517	57.5515	14.7755	0	0
ENSECAG00000019803	86.44	-1.71	0.63	-2.7	0.01	0.0268	111.194	171.334	163.063	6.15646	1.99331	64.9259
ENSECAG00000007563	104.92	-1.71	0.33	-5.15	0	0	158.013	162.935	171.376	43.0952	56.8095	37.2979
ENSECAG00000019321	370.19	-1.71	0.35	-4.95	0	0	533.536	620.665	584.467	206.857	191.358	84.2655
ENSECAG00000007811	5.4	-1.71	0.66	-2.6	0.01	0.0342	11.7046	11.7582	8.95245	0	0	0
ENSECAG00000024055	297.94	-1.71	0.35	-4.93	0	0	339.434	397.259	661.203	109.585	111.626	168.531
ENSECAG00000010518	444.53	-1.71	0.36	-4.74	0	0	720.81	650.06	720.672	140.367	310.957	124.326
ENSECAG00000014821	136	-1.71	0.49	-3.47	0	0.0032	202.88	180.572	272.41	25.8571	27.9064	106.368
ENSECAG00000009871	53.63	-1.71	0.42	-4.1	0	0.0004	69.2524	94.0655	91.4429	22.1632	26.9098	17.9582
ENSECAG00000001117	42.2	-1.71	0.49	-3.48	0	0.0031	75.1047	62.1504	65.8645	17.2381	7.97326	24.8652
ENSECAG00000007758	15.66	-1.71	0.65	-2.64	0.01	0.0313	26.3354	36.1144	19.8233	3.69387	7.97326	0
ENSECAG00000024442	2781.63	-1.71	0.22	-7.72	0	0	4846.69	4536.14	3497.85	1274.39	1428.21	1106.5
ENSECAG00000020085	5.54	-1.71	0.66	-2.59	0.01	0.035	7.80309	10.0785	15.3471	0	0	0
ENSECAG00000009626	96.67	-1.71	0.42	-4.05	0	0.0005	111.194	167.134	179.688	51.7142	21.9265	48.3491
ENSECAG00000016202	42.6	-1.7	0.66	-2.59	0.01	0.0355	77.0555	60.4707	88.2456	27.0884	0	2.7628
ENSECAG00000012681	105.44	-1.7	0.44	-3.86	0	0.0009	156.062	152.856	193.757	41.8639	68.7694	19.3396
ENSECAG00000000217	153.01	-1.7	0.51	-3.37	0	0.0044	222.388	262.04	255.145	124.36	27.9064	26.2466
ENSECAG00000005228	76.23	-1.7	0.45	-3.76	0	0.0012	120.948	136.059	106.79	50.4829	27.9064	15.1954
ENSECAG00000024319	79.32	-1.7	0.63	-2.69	0.01	0.0279	142.406	144.458	120.219	35.7075	0	33.1536
ENSECAG00000015844	31.18	-1.7	0.67	-2.53	0.01	0.0404	57.5478	57.9511	54.9936	0	0	16.5768
ENSECAG00000010098	101.92	-1.7	0.48	-3.57	0	0.0023	151.185	177.213	159.865	66.4897	13.9532	42.8235
ENSECAG00000007248	119.64	-1.7	0.44	-3.84	0	0.001	182.397	194.85	191.199	62.7959	18.9365	67.6887
ENSECAG00000024983	215.21	-1.7	0.33	-5.12	0	0	293.591	382.141	328.683	105.891	60.7961	120.182
ENSECAG00000005015	208.44	-1.69	0.31	-5.42	0	0	330.656	314.952	324.846	112.048	61.7928	106.368
ENSECAG00000026934	5.3	-1.69	0.66	-2.58	0.01	0.0366	11.7046	9.23858	10.8708	0	0	0
ENSECAG00000011135	31.94	-1.69	0.51	-3.29	0	0.0055	43.8924	63.8302	46.6806	12.3129	6.9766	17.9582
ENSECAG00000011530	179.78	-1.69	0.36	-4.66	0	0	230.191	271.278	340.833	99.7346	46.8429	89.7911
ENSECAG00000008059	5.4	-1.69	0.66	-2.58	0.01	0.0367	12.68	7.55884	12.1498	0	0	0
ENSECAG00000018338	203.21	-1.69	0.39	-4.32	0	0.0002	264.33	317.471	374.085	65.2584	55.8128	142.284
ENSECAG00000007718	106.38	-1.69	0.34	-4.92	0	0	128.751	167.134	201.43	45.5578	49.8329	45.5863
ENSECAG00000020465	256.99	-1.69	0.28	-6.14	0	0	322.853	383.821	484.711	120.667	116.609	113.275
ENSECAG00000002944	244.1	-1.69	0.4	-4.26	0	0.0002	340.41	455.21	354.901	52.9455	164.448	96.6981
ENSECAG00000001373	34.57	-1.69	0.63	-2.68	0.01	0.0286	65.3509	53.7517	58.1909	22.1632	7.97326	0
ENSECAG00000010566	64.85	-1.69	0.45	-3.74	0	0.0013	119.973	97.425	90.8034	32.0136	12.9565	35.9165
ENSECAG00000007936	5.83	-1.68	0.66	-2.57	0.01	0.0374	7.80309	20.1569	7.03407	0	0	0
ENSECAG00000003013	105.04	-1.68	0.47	-3.62	0	0.002	134.603	174.693	191.199	27.0884	23.9198	78.7399
ENSECAG00000007404	79.92	-1.68	0.49	-3.45	0	0.0034	113.145	129.34	140.681	55.4081	11.9599	29.0094
ENSECAG00000016502	48.39	-1.68	0.64	-2.65	0.01	0.0307	80.9571	91.5459	76.0958	0	9.96657	31.7722
ENSECAG00000011939	131	-1.68	0.55	-3.03	0	0.0115	200.93	211.647	228.927	23.3945	11.9599	109.131
ENSECAG00000010837	90.6	-1.68	0.64	-2.64	0.01	0.0314	152.16	131.86	182.246	0	17.9398	59.4003
ENSECAG00000016472	41.99	-1.68	0.52	-3.26	0	0.006	72.1786	69.7093	60.7488	18.4694	5.97994	24.8652
ENSECAG00000015843	493.12	-1.68	0.26	-6.46	0	0	707.155	718.09	854.959	173.612	227.238	277.662
ENSECAG00000012319	35.33	-1.68	0.64	-2.64	0.01	0.0312	61.4493	50.3923	69.7012	11.0816	0	19.3396
ENSECAG00000024612	15.75	-1.68	0.67	-2.51	0.01	0.0427	23.4093	39.4739	23.6601	0	7.97326	0
ENSECAG00000021543	139.56	-1.68	0.35	-4.8	0	0	244.822	183.932	222.532	66.4897	40.863	78.7399
ENSECAG00000021312	88.63	-1.68	0.43	-3.91	0	0.0007	104.366	176.373	138.124	35.7075	21.9265	55.2561
ENSECAG00000001342	5.75	-1.68	0.67	-2.51	0.01	0.0428	6.8277	10.9183	15.3471	0	0	1.3814
ENSECAG00000011234	27.49	-1.67	0.67	-2.5	0.01	0.0441	52.6709	36.1144	61.3882	14.7755	0	0
ENSECAG00000021852	39.7	-1.67	0.62	-2.67	0.01	0.0291	53.6462	77.2681	70.9802	0	16.9432	19.3396
ENSECAG00000005671	5.42	-1.67	0.66	-2.54	0.01	0.0396	12.68	13.4379	6.39461	0	0	0
ENSECAG00000014940	222.08	-1.67	0.3	-5.57	0	0	348.213	326.71	354.261	70.1836	122.589	110.512
ENSECAG00000013983	580.33	-1.67	0.21	-7.93	0	0	822.251	886.904	958.552	251.183	301.987	261.085
ENSECAG00000010254	92.36	-1.67	0.48	-3.45	0	0.0034	128.751	150.337	162.423	70.1836	25.9131	16.5768
ENSECAG00000017442	154.03	-1.67	0.29	-5.79	0	0	237.019	255.321	219.975	61.5646	68.7694	81.5027
ENSECAG00000017116	101.86	-1.67	0.34	-4.87	0	0	131.677	152.856	189.28	50.4829	39.8663	46.9677
ENSECAG00000009352	64.72	-1.67	0.51	-3.28	0	0.0057	85.834	111.703	113.185	29.551	7.97326	40.0607
ENSECAG00000000174	12.37	-1.67	0.67	-2.48	0.01	0.0455	21.4585	20.9968	25.5784	6.15646	0	0
ENSECAG00000001627	76.83	-1.66	0.51	-3.25	0	0.0062	147.283	131.86	91.4429	11.0816	55.8128	23.4838
ENSECAG00000010795	150.58	-1.66	0.39	-4.3	0	0.0002	221.413	241.883	241.077	72.6462	33.8864	92.5539
ENSECAG00000025043	5.61	-1.66	0.66	-2.54	0.01	0.0401	17.557	5.8791	10.2314	0	0	0
ENSECAG00000013410	5.62	-1.66	0.66	-2.54	0.01	0.0401	5.85232	17.6373	10.2314	0	0	0
ENSECAG00000007650	175.03	-1.66	0.3	-5.51	0	0	239.945	248.602	321.009	70.1836	73.7526	96.6981
ENSECAG00000016375	23.47	-1.66	0.52	-3.18	0	0.0077	34.1385	34.4347	44.7623	9.85033	7.97326	9.66981
ENSECAG00000010632	145.02	-1.66	0.39	-4.28	0	0.0002	217.511	217.527	242.995	39.4013	51.8262	100.842
ENSECAG00000012070	163.13	-1.66	0.3	-5.5	0	0	196.053	273.798	284.56	73.8775	71.7593	78.7399
ENSECAG00000009232	68.67	-1.66	0.46	-3.57	0	0.0023	101.44	110.863	113.824	49.2517	15.9465	20.721
ENSECAG00000004595	58.77	-1.66	0.49	-3.4	0	0.0039	67.3016	101.624	111.266	16.0068	14.9499	41.4421
ENSECAG00000007009	59.46	-1.66	0.42	-3.93	0	0.0007	84.8586	94.0655	100.395	28.3197	15.9465	33.1536
ENSECAG00000015231	53.56	-1.66	0.53	-3.1	0	0.0095	76.0801	80.6276	102.953	4.92517	31.893	24.8652
ENSECAG00000026890	133.31	-1.66	0.42	-3.95	0	0.0006	182.397	238.523	205.267	43.0952	33.8864	96.6981
ENSECAG00000022306	27.09	-1.65	0.53	-3.1	0	0.0096	52.6709	45.353	33.252	16.0068	6.9766	8.28841
ENSECAG00000018237	169.86	-1.65	0.4	-4.12	0	0.0003	232.142	277.157	285.839	67.721	38.8696	117.419
ENSECAG00000011751	463.69	-1.65	0.22	-7.47	0	0	732.515	643.341	750.088	229.02	192.355	234.838
ENSECAG00000013170	115.94	-1.65	0.5	-3.33	0	0.005	169.717	204.089	180.328	78.8027	12.9565	49.7305
ENSECAG00000026060	5.2	-1.65	0.66	-2.52	0.01	0.0419	13.6554	9.23858	8.31299	0	0	0
ENSECAG00000013820	10.45	-1.65	0.67	-2.46	0.01	0.0482	17.557	20.9968	19.1838	0	4.98329	0
ENSECAG00000011133	159.27	-1.64	0.31	-5.26	0	0	248.723	227.605	258.982	62.7959	60.7961	96.6981
ENSECAG00000024576	13.64	-1.64	0.67	-2.45	0.01	0.0485	32.1877	23.5164	19.1838	0	6.9766	0
ENSECAG00000016273	196.95	-1.64	0.35	-4.68	0	0	316.025	323.35	274.329	83.7278	55.8128	128.47
ENSECAG00000008937	60.51	-1.64	0.62	-2.65	0.01	0.0303	87.7848	99.9446	117.661	30.7823	26.9098	0
ENSECAG00000024566	51.98	-1.64	0.41	-4.04	0	0.0005	79.9817	93.2257	70.3407	20.932	23.9198	23.4838
ENSECAG00000016595	197.37	-1.64	0.34	-4.87	0	0	294.567	335.108	285.839	102.197	112.622	53.8747
ENSECAG00000003766	21.94	-1.64	0.64	-2.58	0.01	0.0363	33.1631	44.5132	34.5309	0	6.9766	12.4326
ENSECAG00000015220	559.4	-1.64	0.27	-5.99	0	0	889.552	959.133	725.788	300.435	295.011	186.489
ENSECAG00000007702	175.77	-1.64	0.4	-4.1	0	0.0004	221.413	273.798	325.486	110.816	38.8696	84.2655
ENSECAG00000018405	370.86	-1.64	0.34	-4.78	0	0	548.167	573.632	595.338	230.252	92.6891	185.108
ENSECAG00000017980	385.56	-1.64	0.37	-4.47	0	0.0001	555.97	627.384	607.488	208.088	83.7192	230.694
ENSECAG00000022535	127.39	-1.64	0.45	-3.62	0	0.002	187.274	215.007	198.233	25.8571	39.8663	98.0795
ENSECAG00000014906	64.16	-1.63	0.65	-2.5	0.01	0.0434	101.44	102.464	129.811	44.3265	0	6.90701
ENSECAG00000007571	684.24	-1.63	0.25	-6.67	0	0	997.82	1102.75	1033.37	363.231	242.188	366.072
ENSECAG00000010265	53.9	-1.63	0.59	-2.75	0.01	0.0237	84.8586	84.827	97.198	1.23129	24.9164	30.3908
ENSECAG00000001441	233.61	-1.63	0.28	-5.8	0	0	290.665	370.383	412.452	93.5782	111.626	122.945
ENSECAG00000020196	36.06	-1.63	0.63	-2.58	0.01	0.0363	39.9908	72.2289	70.9802	0	17.9398	15.1954
ENSECAG00000013180	75.96	-1.63	0.43	-3.82	0	0.001	94.6125	119.262	141.96	19.7007	31.893	48.3491
ENSECAG00000009968	634.68	-1.63	0.24	-6.81	0	0	849.561	1001.97	1051.27	264.728	273.084	367.453
ENSECAG00000021019	193.75	-1.63	0.44	-3.67	0	0.0017	257.502	262.88	390.071	56.6394	44.8496	150.573
ENSECAG00000022527	44.02	-1.63	0.58	-2.8	0.01	0.0209	65.3509	65.5099	85.0483	3.69387	9.96657	34.535
ENSECAG00000009477	346.17	-1.62	0.26	-6.22	0	0	508.176	567.753	509.011	181	124.582	186.489
ENSECAG00000012228	117.97	-1.62	0.37	-4.37	0	0.0001	161.914	184.772	200.151	62.7959	31.893	66.3073
ENSECAG00000020771	63.05	-1.62	0.47	-3.47	0	0.0032	105.342	113.383	79.9326	35.7075	32.8897	11.0512
ENSECAG00000011354	17.87	-1.62	0.67	-2.42	0.02	0.0521	31.2124	38.6341	27.4968	9.85033	0	0
ENSECAG00000021188	124.05	-1.62	0.53	-3.09	0	0.0098	183.373	209.128	203.349	8.61904	70.7627	69.0701
ENSECAG00000011854	22.46	-1.62	0.64	-2.53	0.01	0.0413	35.1139	57.9511	22.3811	12.3129	6.9766	0
ENSECAG00000015822	54.85	-1.62	0.54	-3.03	0	0.0116	74.1294	92.3858	97.8375	41.8639	15.9465	6.90701
ENSECAG00000019245	404.1	-1.62	0.37	-4.39	0	0.0001	614.493	627.384	631.148	169.918	95.6791	285.95
ENSECAG00000024687	219.41	-1.62	0.41	-3.96	0	0.0006	296.517	362.824	363.853	128.054	40.863	124.326
ENSECAG00000012048	485.67	-1.62	0.54	-3.02	0	0.0118	715.933	807.956	815.313	229.02	23.9198	321.867
ENSECAG00000010110	684.88	-1.62	0.36	-4.52	0	0.0001	970.509	1081.75	1117.14	267.19	175.412	497.305
ENSECAG00000018197	148.19	-1.62	0.28	-5.76	0	0	223.363	228.445	228.288	64.0272	78.7359	66.3073
ENSECAG00000012758	14.39	-1.62	0.65	-2.49	0.01	0.0449	21.4585	27.7157	25.5784	8.61904	2.98997	0
ENSECAG00000017147	40.16	-1.62	0.52	-3.1	0	0.0094	54.6216	80.6276	56.912	9.85033	9.96657	29.0094
ENSECAG00000019365	145.63	-1.62	0.44	-3.67	0	0.0017	210.683	224.246	248.111	93.5782	23.9198	73.2143
ENSECAG00000010862	358.56	-1.62	0.32	-5.03	0	0	480.865	565.233	603.012	145.292	116.609	240.364
ENSECAG00000021764	112.85	-1.61	0.41	-3.96	0	0.0006	188.25	152.856	184.165	34.4762	35.8797	81.5027
ENSECAG00000024472	5.15	-1.61	0.65	-2.47	0.01	0.0467	14.6308	9.23858	7.03407	0	0	0
ENSECAG00000010959	398.87	-1.61	0.3	-5.3	0	0	546.216	566.913	717.475	163.762	140.529	258.322
ENSECAG00000012571	295.99	-1.61	0.42	-3.85	0	0.0009	406.736	478.726	495.582	146.524	50.8295	197.54
ENSECAG00000010397	41.68	-1.61	0.65	-2.5	0.01	0.0439	56.5724	72.2289	85.0483	8.61904	0	27.628
ENSECAG00000012059	74.03	-1.61	0.47	-3.46	0	0.0033	105.342	120.941	122.137	34.4762	12.9565	48.3491
ENSECAG00000007328	556.39	-1.61	0.24	-6.81	0	0	811.521	893.623	831.299	253.646	222.255	326.011
ENSECAG00000021171	154.33	-1.61	0.38	-4.22	0	0.0002	251.65	259.52	205.267	89.8843	83.7192	35.9165
ENSECAG00000013047	49.31	-1.61	0.52	-3.09	0	0.0098	63.4001	86.5067	85.6878	35.7075	7.97326	16.5768
ENSECAG00000000099	5	-1.61	0.65	-2.46	0.01	0.048	7.80309	12.5981	9.59191	0	0	0
ENSECAG00000018306	488.46	-1.6	0.38	-4.21	0	0.0002	595.961	767.642	897.803	248.721	105.646	314.96
ENSECAG00000023878	43.39	-1.6	0.44	-3.67	0	0.0017	68.277	69.7093	65.225	23.3945	19.9331	13.814
ENSECAG00000009324	264.28	-1.6	0.34	-4.78	0	0	326.754	450.171	439.949	114.51	171.425	82.8841
ENSECAG00000022703	5.07	-1.6	0.65	-2.45	0.01	0.0484	7.80309	14.2778	8.31299	0	0	0
ENSECAG00000018249	77.12	-1.6	0.52	-3.06	0	0.0106	108.268	123.461	136.845	7.38775	32.8897	53.8747
ENSECAG00000015037	5.09	-1.6	0.65	-2.45	0.01	0.0487	9.75386	6.71897	14.0681	0	0	0
ENSECAG00000023358	160.17	-1.6	0.4	-3.97	0	0.0006	213.61	272.958	256.424	87.4217	33.8864	96.6981
ENSECAG00000015298	4.97	-1.6	0.65	-2.45	0.01	0.0492	12.68	7.55884	9.59191	0	0	0
ENSECAG00000011873	283.09	-1.59	0.24	-6.76	0	0	390.154	434.213	462.33	145.292	132.555	133.996
ENSECAG00000003481	23.87	-1.59	0.65	-2.45	0.01	0.049	33.1631	54.5916	35.1703	14.7755	0	5.52561
ENSECAG00000012037	49.38	-1.59	0.48	-3.33	0	0.0049	81.9324	72.2289	78.6537	34.4762	17.9398	11.0512
ENSECAG00000008334	484.9	-1.59	0.24	-6.61	0	0	647.656	752.524	803.802	209.32	214.281	281.806
ENSECAG00000005857	5.16	-1.59	0.67	-2.39	0.02	0.0564	7.80309	10.9183	10.8708	0	0	1.3814
ENSECAG00000000531	23.49	-1.59	0.67	-2.38	0.02	0.0578	39.9908	40.3138	46.6806	0	13.9532	0
ENSECAG00000017290	385.09	-1.59	0.33	-4.82	0	0	607.666	535.838	622.195	187.156	107.639	250.034
ENSECAG00000021617	888.21	-1.59	0.31	-5.06	0	0	1088.53	1332.04	1644.05	545.462	266.108	453.1
ENSECAG00000016996	1061.63	-1.59	0.26	-6.05	0	0	1656.21	1568.88	1607.6	651.353	360.79	524.933
ENSECAG00000013895	51.01	-1.59	0.47	-3.38	0	0.0042	59.4986	83.1472	96.5586	25.8571	11.9599	29.0094
ENSECAG00000015527	242.63	-1.59	0.41	-3.87	0	0.0008	342.361	382.141	400.302	116.973	46.8429	167.15
ENSECAG00000004150	4.85	-1.59	0.65	-2.43	0.01	0.0508	8.77848	10.0785	10.2314	0	0	0
ENSECAG00000014343	51.68	-1.59	0.45	-3.5	0	0.0029	75.1047	69.7093	96.5586	17.2381	16.9432	34.535
ENSECAG00000011695	74.74	-1.58	0.51	-3.11	0	0.0092	102.416	108.343	143.239	19.7007	13.9532	60.7817
ENSECAG00000013176	115.97	-1.58	0.46	-3.44	0	0.0035	183.373	186.451	173.294	91.1156	22.9231	38.6793
ENSECAG00000018997	14.3	-1.58	0.67	-2.36	0.02	0.0598	24.3847	31.0752	22.3811	0	7.97326	0
ENSECAG00000001495	23.91	-1.58	0.67	-2.36	0.02	0.0599	27.3108	50.3923	51.7963	0	13.9532	0
ENSECAG00000021887	14.46	-1.58	0.65	-2.43	0.02	0.0514	20.4831	22.6765	31.3336	0	3.98663	8.28841
ENSECAG00000017650	275.4	-1.58	0.3	-5.22	0	0	399.908	414.896	441.867	92.3469	126.575	176.819
ENSECAG00000014110	378.82	-1.58	0.34	-4.66	0	0	594.01	548.436	593.42	262.265	107.639	167.15
ENSECAG00000015544	267.95	-1.58	0.39	-4.03	0	0.0005	398.933	415.736	422.044	99.7346	66.776	204.447
ENSECAG00000025016	144.63	-1.58	0.32	-5	0	0	209.708	195.69	255.145	83.7278	55.8128	67.6887
ENSECAG00000016932	237.72	-1.58	0.38	-4.12	0	0.0003	291.64	393.899	410.534	174.843	87.7059	67.6887
ENSECAG00000017337	76.88	-1.58	0.43	-3.7	0	0.0015	89.7355	130.18	136.845	20.932	33.8864	49.7305
ENSECAG00000018965	263.49	-1.57	0.4	-3.95	0	0.0006	375.524	454.37	386.874	103.428	61.7928	198.922
ENSECAG00000006609	5.42	-1.57	0.65	-2.42	0.02	0.0521	11.7046	4.19935	16.626	0	0	0
ENSECAG00000020859	268.63	-1.57	0.39	-4.03	0	0.0005	351.139	463.609	423.963	147.755	56.8095	168.531
ENSECAG00000023787	5.88	-1.57	0.65	-2.42	0.02	0.0521	2.92616	15.1177	17.2654	0	0	0
ENSECAG00000016770	305.18	-1.57	0.29	-5.47	0	0	396.982	510.641	480.875	185.925	111.626	145.047
ENSECAG00000008653	512.14	-1.57	0.31	-5.04	0	0	756.9	834.832	744.332	246.258	153.485	337.062
ENSECAG00000017905	34.97	-1.57	0.67	-2.34	0.02	0.0618	70.2278	58.791	60.1093	0	0	20.721
ENSECAG00000018279	98.94	-1.57	0.42	-3.75	0	0.0013	130.702	153.696	173.933	68.9523	24.9164	41.4421
ENSECAG00000014427	397.83	-1.57	0.26	-6	0	0	533.536	657.619	613.243	173.612	164.448	244.508
ENSECAG00000023958	98.41	-1.57	0.4	-3.89	0	0.0008	163.865	133.539	156.668	39.4013	27.9064	69.0701
ENSECAG00000017175	153.32	-1.57	0.55	-2.85	0	0.0185	133.628	262.04	339.554	16.0068	38.8696	129.852
ENSECAG00000011827	49.85	-1.57	0.55	-2.86	0	0.0183	59.4986	83.9871	95.2797	33.2449	4.98329	22.1024
ENSECAG00000006077	27.18	-1.57	0.67	-2.34	0.02	0.0627	34.1385	60.4707	52.4358	16.0068	0	0
ENSECAG00000013640	41.82	-1.57	0.51	-3.09	0	0.0099	52.6709	64.6701	80.5721	7.38775	24.9164	20.721
ENSECAG00000011342	548.47	-1.56	0.41	-3.86	0	0.0009	769.58	891.943	869.667	274.578	99.6657	385.411
ENSECAG00000009174	80.88	-1.56	0.42	-3.68	0	0.0016	139.48	120.941	115.103	33.2449	55.8128	20.721
ENSECAG00000007295	16.91	-1.56	0.64	-2.44	0.01	0.0498	33.1631	22.6765	30.0547	8.61904	6.9766	0
ENSECAG00000010395	27.27	-1.56	0.54	-2.89	0	0.0168	44.8678	40.3138	44.7623	7.38775	6.9766	19.3396
ENSECAG00000026972	4.74	-1.56	0.65	-2.4	0.02	0.0548	8.77848	10.0785	9.59191	0	0	0
ENSECAG00000017390	1155	-1.56	0.25	-6.33	0	0	1541.11	1829.24	1853.8	541.768	448.496	715.566
ENSECAG00000016933	156.79	-1.56	0.33	-4.72	0	0	198.979	235.164	280.723	92.3469	54.8162	78.7399
ENSECAG00000024390	635.62	-1.56	0.4	-3.86	0	0.0009	788.112	1051.52	1091.56	252.415	135.545	494.542
ENSECAG00000017371	715.23	-1.56	0.28	-5.55	0	0	943.198	1237.13	1062.78	284.428	290.027	473.821
ENSECAG00000016679	5.5	-1.56	0.66	-2.34	0.02	0.0619	13.6554	14.2778	3.83676	1.23129	0	0
ENSECAG00000021555	43.64	-1.56	0.51	-3.05	0	0.0111	65.3509	71.389	69.0618	28.3197	6.9766	20.721
ENSECAG00000007172	4.84	-1.56	0.65	-2.39	0.02	0.0555	6.8277	12.5981	9.59191	0	0	0
ENSECAG00000013922	468.61	-1.55	0.28	-5.46	0	0	637.903	718.929	767.992	294.279	160.462	232.076
ENSECAG00000007579	11.11	-1.55	0.67	-2.32	0.02	0.0658	17.557	22.6765	20.4627	0	5.97994	0
ENSECAG00000000294	373.78	-1.55	0.25	-6.11	0	0	525.733	597.988	565.923	229.02	155.479	168.531
ENSECAG00000008944	676.09	-1.55	0.28	-5.46	0	0	811.521	1142.22	1110.74	245.027	322.917	424.09
ENSECAG00000015595	86.08	-1.55	0.4	-3.92	0	0.0007	107.292	138.579	149.634	55.4081	26.9098	38.6793
ENSECAG00000008809	39.68	-1.55	0.47	-3.28	0	0.0058	59.4986	62.1504	63.3066	19.7007	9.96657	23.4838
ENSECAG00000010151	53.23	-1.55	0.51	-3.01	0	0.0124	72.1786	92.3858	86.9667	40.6326	18.9365	8.28841
ENSECAG00000013492	55.3	-1.55	0.59	-2.62	0.01	0.0327	78.0309	80.6276	109.987	9.85033	4.98329	48.3491
ENSECAG00000013525	31.22	-1.55	0.56	-2.78	0.01	0.0225	39.9908	26.8759	82.4904	14.7755	7.97326	15.1954
ENSECAG00000006431	141.42	-1.54	0.45	-3.46	0	0.0033	195.077	211.647	248.75	27.0884	56.8095	109.131
ENSECAG00000023553	48.47	-1.54	0.48	-3.24	0	0.0064	73.154	73.9086	79.2931	35.7075	14.9499	13.814
ENSECAG00000007999	490.01	-1.54	0.21	-7.3	0	0	697.401	766.802	738.577	252.415	218.268	266.611
ENSECAG00000019285	978.36	-1.54	0.2	-7.84	0	0	1419.19	1599.11	1378.04	507.292	527.232	439.286
ENSECAG00000016979	65.43	-1.54	0.44	-3.48	0	0.0031	102.416	96.5852	103.593	41.8639	14.9499	33.1536
ENSECAG00000019121	352.03	-1.54	0.26	-5.83	0	0	532.561	480.406	576.794	132.979	204.315	185.108
ENSECAG00000019305	4.87	-1.54	0.65	-2.37	0.02	0.0583	14.6308	7.55884	7.03407	0	0	0
ENSECAG00000014491	129.04	-1.54	0.5	-3.08	0	0.0101	232.142	209.968	163.702	110.816	36.8763	20.721
ENSECAG00000000665	67.82	-1.54	0.4	-3.86	0	0.0009	85.834	92.3858	133.008	38.17	29.8997	27.628
ENSECAG00000002833	169.94	-1.54	0.42	-3.63	0	0.0019	211.659	235.164	335.717	73.8775	38.8696	124.326
ENSECAG00000009296	655.09	-1.54	0.39	-3.91	0	0.0007	1003.67	917.979	1080.69	344.762	127.572	455.863
ENSECAG00000022195	25.29	-1.54	0.64	-2.41	0.02	0.054	23.4093	52.9119	51.1569	12.3129	11.9599	0
ENSECAG00000012948	698.86	-1.53	0.42	-3.63	0	0.0019	981.239	1043.96	1194.51	339.836	115.612	518.026
ENSECAG00000003816	160.65	-1.53	0.5	-3.07	0	0.0104	183.373	237.683	331.88	93.5782	17.9398	99.4609
ENSECAG00000023761	227.94	-1.53	0.32	-4.82	0	0	327.73	335.108	370.887	71.4149	121.592	140.903
ENSECAG00000023907	657.35	-1.53	0.34	-4.52	0	0.0001	976.362	969.211	1042.32	391.551	165.445	399.225
ENSECAG00000007408	18.46	-1.53	0.67	-2.28	0.02	0.0712	38.0401	25.1961	36.4493	0	0	11.0512
ENSECAG00000014730	4.85	-1.53	0.65	-2.36	0.02	0.0601	6.8277	7.55884	14.7076	0	0	0
ENSECAG00000024461	1057.33	-1.53	0.25	-6.03	0	0	1407.48	1536.12	1816.07	396.476	633.874	553.942
ENSECAG00000016228	8.67	-1.53	0.67	-2.28	0.02	0.0712	12.68	10.9183	24.2995	0	0	4.14421
ENSECAG00000004024	179.42	-1.53	0.46	-3.31	0	0.0052	261.404	254.481	315.894	38.17	51.8262	154.717
ENSECAG00000000586	15.44	-1.53	0.65	-2.36	0.02	0.0594	31.2124	23.5164	23.6601	0	5.97994	8.28841
ENSECAG00000021455	445.25	-1.53	0.34	-4.54	0	0.0001	656.435	728.168	635.624	253.646	118.602	279.043
ENSECAG00000007386	720.49	-1.53	0.31	-4.91	0	0	1073.9	996.087	1191.32	214.245	474.409	372.979
ENSECAG00000009157	145.75	-1.52	0.45	-3.41	0	0.0039	199.954	194.01	278.805	48.0204	34.883	118.801
ENSECAG00000008912	51.34	-1.52	0.5	-3.02	0	0.012	64.3755	73.0688	102.953	36.9387	9.96657	20.721
ENSECAG00000003291	16.37	-1.52	0.67	-2.27	0.02	0.0725	30.237	31.9151	26.2179	9.85033	0	0
ENSECAG00000009293	96.84	-1.52	0.5	-3.03	0	0.0116	119.973	144.458	188.641	29.551	16.9432	81.5027
ENSECAG00000017937	22.16	-1.52	0.67	-2.27	0.02	0.0724	43.8924	36.1144	39.0071	0	13.9532	0
ENSECAG00000024136	65.48	-1.52	0.45	-3.4	0	0.0039	116.071	93.2257	92.7218	34.4762	14.9499	41.4421
ENSECAG00000015678	102.79	-1.52	0.38	-4.03	0	0.0005	147.283	159.575	161.784	71.4149	33.8864	42.8235
ENSECAG00000014816	13.1	-1.52	0.65	-2.33	0.02	0.0638	18.5323	29.3955	19.1838	0	5.97994	5.52561
ENSECAG00000016036	26.59	-1.52	0.65	-2.35	0.02	0.0604	50.7201	50.3923	33.252	8.61904	0	16.5768
ENSECAG00000005530	568.47	-1.52	0.28	-5.47	0	0	760.801	900.342	901	272.115	370.757	205.829
ENSECAG00000013266	199.22	-1.52	0.37	-4.06	0	0.0004	288.714	309.072	311.417	62.7959	151.492	71.8329
ENSECAG00000009159	283.57	-1.52	0.38	-4.04	0	0.0005	409.662	375.422	506.453	119.435	77.7393	212.736
ENSECAG00000000011	434.37	-1.52	0.39	-3.92	0	0.0007	649.607	712.211	619.638	227.789	91.6925	305.29
ENSECAG00000024554	48.96	-1.51	0.55	-2.77	0.01	0.0227	67.3016	71.389	93.3613	33.2449	4.98329	23.4838
ENSECAG00000020547	6370.89	-1.51	0.31	-4.91	0	0	7858.69	10553	10351	3621.23	1854.78	3986.73
ENSECAG00000023197	105.34	-1.51	0.5	-3.04	0	0.0112	146.308	188.131	157.307	14.7755	39.8663	85.6469
ENSECAG00000016438	88.59	-1.51	0.52	-2.9	0	0.0164	162.889	143.618	109.987	59.102	8.96992	46.9677
ENSECAG00000013322	26.5	-1.51	0.64	-2.36	0.02	0.0596	36.0893	41.9935	54.9936	0	7.97326	17.9582
ENSECAG00000011337	205.54	-1.51	0.28	-5.33	0	0	277.01	300.674	347.227	83.7278	101.659	122.945
ENSECAG00000017136	138.65	-1.51	0.31	-4.84	0	0	208.733	203.249	213.58	86.1904	53.8195	66.3073
ENSECAG00000019839	21.52	-1.51	0.56	-2.7	0.01	0.0268	35.1139	40.3138	27.4968	11.0816	10.9632	4.14421
ENSECAG00000013232	10.95	-1.51	0.67	-2.25	0.02	0.0753	21.4585	20.1569	17.9049	6.15646	0	0
ENSECAG00000026849	81.91	-1.51	0.55	-2.74	0.01	0.0243	123.874	136.059	128.532	28.3197	6.9766	67.6887
ENSECAG00000022680	5.83	-1.51	0.67	-2.26	0.02	0.0736	8.77848	7.55884	16.626	0	1.99331	0
ENSECAG00000015363	107.48	-1.51	0.39	-3.86	0	0.0009	135.579	177.213	177.131	75.1088	32.8897	46.9677
ENSECAG00000015427	213.05	-1.51	0.34	-4.45	0	0.0001	244.822	383.821	335.077	130.517	70.7627	113.275
ENSECAG00000013625	71.53	-1.51	0.55	-2.72	0.01	0.0256	107.292	106.664	125.974	65.2584	12.9565	11.0512
ENSECAG00000021084	240.16	-1.51	0.31	-4.82	0	0	363.819	385.501	333.799	166.224	97.6724	93.9353
ENSECAG00000004443	4.84	-1.51	0.65	-2.33	0.02	0.064	7.80309	5.8791	15.3471	0	0	0
ENSECAG00000006419	84.83	-1.5	0.37	-4.06	0	0.0004	117.046	132.7	136.205	45.5578	49.8329	27.628
ENSECAG00000018490	21.28	-1.5	0.6	-2.51	0.01	0.043	19.5077	29.3955	54.3542	13.5442	3.98663	6.90701
ENSECAG00000021437	26.73	-1.5	0.64	-2.35	0.02	0.0613	41.9416	48.7125	43.4833	0	17.9398	8.28841
ENSECAG00000016491	238.85	-1.5	0.29	-5.1	0	0	348.213	370.383	355.54	160.068	96.6758	102.224
ENSECAG00000017373	99.15	-1.5	0.41	-3.64	0	0.0019	110.219	175.533	168.178	52.9455	61.7928	26.2466
ENSECAG00000018699	15.65	-1.5	0.65	-2.31	0.02	0.0661	29.2616	21.8366	28.1363	0	4.98329	9.66981
ENSECAG00000007626	156.9	-1.5	0.33	-4.55	0	0.0001	228.24	242.723	236.601	78.8027	52.8228	102.224
ENSECAG00000025088	388.83	-1.5	0.29	-5.16	0	0	608.641	532.478	605.569	213.013	131.559	241.745
ENSECAG00000014760	1091.26	-1.5	0.24	-6.22	0	0	1514.77	1669.66	1699.05	465.428	709.62	489.016
ENSECAG00000011016	89.91	-1.5	0.38	-3.92	0	0.0007	115.096	152.856	140.681	28.3197	45.8462	56.6375
ENSECAG00000018674	3993	-1.5	0.2	-7.65	0	0	5541.17	6881.06	5381.7	2142.45	1860.76	2150.84
ENSECAG00000015444	70.29	-1.5	0.44	-3.4	0	0.004	79.0063	110.863	133.647	32.0136	46.8429	19.3396
ENSECAG00000021349	4.95	-1.5	0.65	-2.32	0.02	0.0652	7.80309	16.7974	5.11569	0	0	0
ENSECAG00000001389	454.48	-1.5	0.23	-6.49	0	0	705.204	691.214	635.624	200.701	273.084	221.024
ENSECAG00000011454	157.94	-1.5	0.38	-3.93	0	0.0007	226.29	263.719	227.648	120.667	56.8095	52.4933
ENSECAG00000010835	37.15	-1.5	0.52	-2.87	0	0.0177	62.4247	57.1112	54.3542	20.932	5.97994	22.1024
ENSECAG00000017735	107.7	-1.5	0.64	-2.33	0.02	0.0631	125.825	228.445	184.804	50.4829	0	56.6375
ENSECAG00000011057	312.74	-1.5	0.39	-3.88	0	0.0008	453.555	469.488	499.419	68.9523	219.265	165.768
ENSECAG00000007234	59.47	-1.5	0.64	-2.35	0.02	0.0605	96.5632	99.1048	100.395	0	17.9398	42.8235
ENSECAG00000019762	24.46	-1.49	0.53	-2.8	0.01	0.0211	28.2862	53.7517	33.252	9.85033	11.9599	9.66981
ENSECAG00000008758	44.74	-1.49	0.67	-2.23	0.03	0.0789	71.2032	62.1504	106.79	28.3197	0	0
ENSECAG00000012839	4.56	-1.49	0.65	-2.31	0.02	0.0664	11.7046	6.71897	8.95245	0	0	0
ENSECAG00000023667	25.48	-1.49	0.65	-2.3	0.02	0.0677	38.0401	50.3923	40.286	17.2381	0	6.90701
ENSECAG00000005169	110.08	-1.49	0.4	-3.71	0	0.0015	154.111	169.654	177.131	67.721	26.9098	64.9259
ENSECAG00000019901	82.56	-1.49	0.46	-3.22	0	0.0069	108.268	149.497	123.416	59.102	39.8663	15.1954
ENSECAG00000000498	18.72	-1.49	0.67	-2.22	0.03	0.0796	36.0893	33.5948	30.6941	0	11.9599	0
ENSECAG00000022294	11.69	-1.49	0.66	-2.25	0.02	0.076	13.6554	28.5556	18.5444	7.38775	1.99331	0
ENSECAG00000000359	36.81	-1.49	0.44	-3.37	0	0.0044	55.597	57.1112	56.2726	16.0068	17.9398	17.9582
ENSECAG00000021225	1178.68	-1.49	0.25	-5.97	0	0	1654.26	1786.41	1827.58	623.033	741.513	439.286
ENSECAG00000004558	1188.48	-1.49	0.34	-4.35	0	0.0001	1996.62	1943.46	1424.08	701.836	755.466	309.434
ENSECAG00000011099	4.56	-1.49	0.65	-2.3	0.02	0.0674	11.7046	9.23858	6.39461	0	0	0
ENSECAG00000007555	48.38	-1.49	0.47	-3.14	0	0.0086	83.8832	77.2681	62.0277	17.2381	13.9532	35.9165
ENSECAG00000009826	63.19	-1.49	0.53	-2.8	0.01	0.0211	74.1294	113.383	108.708	34.4762	6.9766	41.4421
ENSECAG00000002661	25.09	-1.49	0.65	-2.28	0.02	0.0711	42.917	47.8726	36.4493	0	3.98663	19.3396
ENSECAG00000004904	364.38	-1.49	0.37	-4.01	0	0.0005	446.727	551.795	650.332	214.245	89.6992	233.457
ENSECAG00000014724	1045.32	-1.48	0.22	-6.71	0	0	1500.14	1558.8	1596.09	563.931	428.563	624.394
ENSECAG00000009757	373.9	-1.48	0.5	-2.99	0	0.013	540.364	521.56	673.992	152.68	39.8663	314.96
ENSECAG00000009789	86.35	-1.48	0.42	-3.55	0	0.0025	142.406	108.343	142.6	51.7142	21.9265	51.1119
ENSECAG00000005381	1280.57	-1.48	0.43	-3.43	0	0.0036	1379.2	2002.25	2476.63	960.407	214.281	650.64
ENSECAG00000000393	275.47	-1.48	0.38	-3.89	0	0.0008	379.425	474.527	393.908	125.592	70.7627	208.592
ENSECAG00000023976	198.63	-1.48	0.27	-5.48	0	0	279.936	310.752	296.71	91.1156	91.6925	121.563
ENSECAG00000000113	201.5	-1.48	0.34	-4.41	0	0.0001	287.739	299.834	319.091	141.599	66.776	93.9353
ENSECAG00000017559	270.71	-1.48	0.41	-3.59	0	0.0022	435.022	384.661	412.452	102.197	64.7827	225.169
ENSECAG00000012486	92.78	-1.48	0.56	-2.64	0.01	0.0313	141.431	155.376	143.879	17.2381	87.7059	11.0512
ENSECAG00000000373	194.14	-1.48	0.34	-4.39	0	0.0001	277.01	302.354	293.513	115.741	58.8028	117.419
ENSECAG00000007777	533.14	-1.48	0.24	-6.15	0	0	864.192	792.838	718.754	333.68	235.211	254.178
ENSECAG00000021387	4.94	-1.48	0.64	-2.29	0.02	0.0689	17.557	5.03923	7.03407	0	0	0
ENSECAG00000014558	25.26	-1.48	0.64	-2.33	0.02	0.0642	35.1139	52.9119	37.7282	9.85033	15.9465	0
ENSECAG00000006093	671.86	-1.48	0.3	-4.96	0	0	1046.59	1025.48	936.81	485.129	294.014	243.127
ENSECAG00000008692	174.93	-1.48	0.39	-3.77	0	0.0012	285.788	248.602	258.342	130.517	44.8496	81.5027
ENSECAG00000007960	53.82	-1.48	0.52	-2.86	0	0.0184	56.5724	89.8662	104.232	9.85033	20.9298	41.4421
ENSECAG00000017751	118.34	-1.48	0.31	-4.77	0	0	176.545	162.935	190.559	59.102	51.8262	69.0701
ENSECAG00000009629	884	-1.48	0.26	-5.78	0	0	1237.77	1363.11	1340.31	591.02	351.82	419.946
ENSECAG00000010792	233.61	-1.47	0.38	-3.84	0	0.0009	349.188	331.749	376.003	160.068	54.8162	129.852
ENSECAG00000021998	22.18	-1.47	0.67	-2.2	0.03	0.0841	23.4093	47.8726	47.9596	0	0	13.814
ENSECAG00000019462	61.45	-1.47	0.64	-2.31	0.02	0.0662	105.342	97.425	102.314	33.2449	0	30.3908
ENSECAG00000006881	1319.86	-1.47	0.17	-8.53	0	0	2011.25	2008.13	1829.5	711.686	663.774	694.845
ENSECAG00000021406	54.08	-1.47	0.51	-2.9	0	0.0166	80.9571	77.2681	92.7218	16.0068	11.9599	45.5863
ENSECAG00000015715	151.97	-1.47	0.51	-2.89	0	0.0168	229.216	246.922	230.845	121.898	67.7727	15.1954
ENSECAG00000021034	31.82	-1.47	0.67	-2.19	0.03	0.0847	50.7201	61.3106	58.1909	0	0	20.721
ENSECAG00000004450	32.07	-1.47	0.64	-2.31	0.02	0.0662	46.8185	41.9935	70.3407	0	13.9532	19.3396
ENSECAG00000020403	241.22	-1.47	0.31	-4.72	0	0	304.321	399.779	376.003	152.68	84.7159	129.852
ENSECAG00000014263	17.62	-1.47	0.65	-2.26	0.02	0.0735	25.36	29.3955	33.8914	7.38775	0	9.66981
ENSECAG00000011585	1166.61	-1.47	0.22	-6.82	0	0	1488.44	1963.62	1727.18	528.224	649.821	642.352
ENSECAG00000014767	108.41	-1.47	0.46	-3.22	0	0.0068	156.062	157.056	182.886	43.0952	22.9231	88.4097
ENSECAG00000024036	24.43	-1.47	0.65	-2.26	0.02	0.0738	35.1139	47.8726	39.6466	7.38775	0	16.5768
ENSECAG00000007317	199.32	-1.47	0.35	-4.18	0	0.0003	305.296	296.474	294.152	67.721	81.7259	150.573
ENSECAG00000007852	4.65	-1.47	0.64	-2.27	0.02	0.0717	4.87693	13.4379	9.59191	0	0	0
ENSECAG00000026969	96.82	-1.47	0.47	-3.11	0	0.0093	168.742	161.255	114.463	32.0136	22.9231	81.5027
ENSECAG00000017541	128.03	-1.47	0.36	-4.08	0	0.0004	192.151	190.651	194.396	41.8639	89.6992	59.4003
ENSECAG00000010552	581.91	-1.46	0.25	-5.79	0	0	792.014	892.783	904.198	222.864	332.884	346.732
ENSECAG00000021042	73.96	-1.46	0.53	-2.77	0.01	0.0229	99.4894	104.144	141.321	36.9387	7.97326	53.8747
ENSECAG00000000906	244.89	-1.46	0.26	-5.61	0	0	361.868	384.661	343.39	104.66	125.579	149.191
ENSECAG00000013550	10.51	-1.46	0.67	-2.18	0.03	0.0864	13.6554	18.4772	24.939	0	5.97994	0
ENSECAG00000008975	23.94	-1.46	0.63	-2.32	0.02	0.0654	41.9416	36.1144	40.286	12.3129	12.9565	0
ENSECAG00000011662	161.53	-1.46	0.5	-2.92	0	0.0157	199.954	274.638	274.329	39.4013	150.495	30.3908
ENSECAG00000008680	341.34	-1.46	0.33	-4.47	0	0.0001	458.432	477.047	592.78	198.238	104.649	216.88
ENSECAG00000012652	20.61	-1.46	0.54	-2.71	0.01	0.0267	27.3108	33.5948	35.8098	11.0816	8.96992	6.90701
ENSECAG00000024626	73.93	-1.46	0.39	-3.76	0	0.0013	115.096	112.543	106.79	46.7891	38.8696	23.4838
ENSECAG00000023437	139.28	-1.46	0.42	-3.45	0	0.0034	201.905	199.889	230.845	113.279	35.8797	53.8747
ENSECAG00000009177	165.56	-1.46	0.38	-3.84	0	0.0009	238.97	240.203	266.655	82.4965	44.8496	120.182
ENSECAG00000019275	95.29	-1.46	0.46	-3.18	0	0.0076	144.357	143.618	147.715	65.2584	16.9432	53.8747
ENSECAG00000015690	103.43	-1.46	0.31	-4.67	0	0	151.185	167.974	143.239	50.4829	53.8195	53.8747
ENSECAG00000018105	4.38	-1.46	0.64	-2.26	0.02	0.0734	6.8277	9.23858	10.2314	0	0	0
ENSECAG00000008163	294.51	-1.46	0.3	-4.79	0	0	362.844	436.733	516.045	108.354	188.368	154.717
ENSECAG00000005219	373.99	-1.46	0.28	-5.21	0	0	492.57	569.432	602.372	169.918	155.479	254.178
ENSECAG00000009031	184.31	-1.45	0.28	-5.28	0	0	283.837	293.115	243.635	107.122	96.6758	81.5027
ENSECAG00000016006	4.47	-1.45	0.64	-2.26	0.02	0.074	8.77848	5.8791	12.1498	0	0	0
ENSECAG00000012116	84.99	-1.45	0.49	-2.95	0	0.0142	110.219	144.458	136.845	64.0272	12.9565	41.4421
ENSECAG00000023642	28.9	-1.45	0.65	-2.23	0.03	0.0784	34.1385	47.8726	63.3066	7.38775	0	20.721
ENSECAG00000008184	158.36	-1.45	0.31	-4.65	0	0	228.24	230.964	247.471	102.197	59.7994	81.5027
ENSECAG00000022878	569.66	-1.45	0.29	-5.04	0	0	750.072	844.07	941.926	359.537	196.342	326.011
ENSECAG00000010692	192.97	-1.45	0.55	-2.66	0.01	0.0297	315.05	298.154	290.955	23.3945	36.8763	193.396
ENSECAG00000019583	81.02	-1.45	0.36	-4.01	0	0.0005	120.948	117.582	125.974	46.7891	45.8462	29.0094
ENSECAG00000022533	55.01	-1.45	0.47	-3.09	0	0.0097	69.2524	94.0655	88.2456	19.7007	15.9465	42.8235
ENSECAG00000021733	54.94	-1.45	0.42	-3.44	0	0.0035	85.834	89.8662	74.1775	22.1632	36.8763	20.721
ENSECAG00000023506	23.02	-1.45	0.67	-2.16	0.03	0.0896	39.9908	41.9935	40.9255	0	0	15.1954
ENSECAG00000024297	55.38	-1.45	0.53	-2.76	0.01	0.0235	108.268	68.0295	81.2115	9.85033	17.9398	46.9677
ENSECAG00000018186	239.36	-1.45	0.37	-3.95	0	0.0007	310.173	366.184	399.024	71.4149	105.646	183.726
ENSECAG00000023717	137.65	-1.45	0.32	-4.53	0	0.0001	213.61	202.409	198.233	71.4149	51.8262	88.4097
ENSECAG00000023904	4.59	-1.45	0.64	-2.26	0.02	0.0747	4.87693	9.23858	13.4287	0	0	0
ENSECAG00000015881	683.3	-1.45	0.29	-4.97	0	0	890.528	1098.55	1052.55	378.006	231.225	448.956
ENSECAG00000010750	4.43	-1.45	0.64	-2.25	0.02	0.0749	5.85232	9.23858	11.5103	0	0	0
ENSECAG00000020045	51.2	-1.45	0.52	-2.78	0.01	0.0221	56.5724	84.827	95.9191	18.4694	9.96657	41.4421
ENSECAG00000018513	4.34	-1.45	0.64	-2.25	0.02	0.0751	9.75386	6.71897	9.59191	0	0	0
ENSECAG00000020326	27.36	-1.45	0.52	-2.8	0.01	0.021	39.9908	56.2713	30.6941	14.7755	9.96657	12.4326
ENSECAG00000008705	566.49	-1.45	0.48	-3.04	0	0.0113	867.118	811.315	920.184	257.34	67.7727	475.202
ENSECAG00000002917	4.62	-1.45	0.64	-2.25	0.02	0.0749	6.8277	15.1177	5.75515	0	0	0
ENSECAG00000012227	174.66	-1.45	0.33	-4.37	0	0.0001	225.314	253.641	302.465	98.5033	108.636	59.4003
ENSECAG00000008089	22.74	-1.45	0.64	-2.27	0.02	0.0727	41.9416	41.9935	28.7757	14.7755	8.96992	0
ENSECAG00000024655	35.24	-1.45	0.52	-2.77	0.01	0.0227	52.6709	67.1897	44.1228	24.6258	15.9465	6.90701
ENSECAG00000024218	57.78	-1.45	0.64	-2.26	0.02	0.0734	88.7601	88.1864	108.708	32.0136	0	29.0094
ENSECAG00000001688	534.3	-1.44	0.23	-6.24	0	0	675.943	858.348	830.66	288.122	310.957	241.745
ENSECAG00000014826	171.49	-1.44	0.3	-4.82	0	0	252.625	256.161	254.505	114.51	73.7526	77.3585
ENSECAG00000008762	10.34	-1.44	0.66	-2.18	0.03	0.086	13.6554	26.036	13.4287	4.92517	3.98663	0
ENSECAG00000009471	80.9	-1.44	0.49	-2.92	0	0.0157	107.292	117.582	147.076	36.9387	12.9565	63.5445
ENSECAG00000006191	106.03	-1.44	0.38	-3.76	0	0.0012	124.849	178.892	173.933	38.17	74.7493	45.5863
ENSECAG00000007152	258.29	-1.44	0.27	-5.3	0	0	307.247	429.174	409.255	123.129	127.572	153.336
ENSECAG00000008649	15.09	-1.44	0.67	-2.15	0.03	0.0923	22.4339	27.7157	30.6941	0	0	9.66981
ENSECAG00000001581	210.64	-1.44	0.33	-4.39	0	0.0001	287.739	316.631	335.717	152.68	93.6858	77.3585
ENSECAG00000008203	4.58	-1.44	0.64	-2.24	0.03	0.0768	4.87693	14.2778	8.31299	0	0	0
ENSECAG00000017406	15.03	-1.44	0.67	-2.14	0.03	0.0929	23.4093	30.2354	26.8574	0	0	9.66981
ENSECAG00000009465	65.27	-1.44	0.45	-3.22	0	0.0069	87.7848	115.902	92.7218	22.1632	21.9265	51.1119
ENSECAG00000019789	34.38	-1.44	0.49	-2.96	0	0.0139	48.7693	51.2321	57.5515	22.1632	9.96657	16.5768
ENSECAG00000011004	513.66	-1.44	0.25	-5.71	0	0	709.106	795.358	767.353	313.979	203.318	292.857
ENSECAG00000009660	58.55	-1.43	0.42	-3.39	0	0.0041	88.7601	91.5459	85.0483	34.4762	34.883	16.5768
ENSECAG00000016615	180.05	-1.43	0.28	-5.17	0	0	255.551	283.036	258.982	97.272	77.7393	107.749
ENSECAG00000020171	98.66	-1.43	0.53	-2.71	0.01	0.0262	141.431	149.497	167.539	71.4149	53.8195	8.28841
ENSECAG00000025055	381.3	-1.43	0.3	-4.8	0	0	536.462	565.233	590.862	185.925	138.535	270.755
ENSECAG00000000466	38.14	-1.43	0.51	-2.83	0	0.0196	47.7939	58.791	69.0618	8.61904	16.9432	27.628
ENSECAG00000015966	2209.16	-1.43	0.21	-6.85	0	0	3016.87	3421.63	3298.98	955.482	1332.53	1229.45
ENSECAG00000020637	1270.75	-1.43	0.35	-4.12	0	0.0003	2116.59	1789.76	1769.39	618.108	349.827	980.795
ENSECAG00000012880	28.53	-1.43	0.65	-2.21	0.03	0.0816	52.6709	58.791	30.6941	11.0816	0	17.9582
ENSECAG00000019590	50.31	-1.43	0.56	-2.56	0.01	0.0378	80.9571	77.2681	78.0142	3.69387	32.8897	29.0094
ENSECAG00000010193	42.02	-1.43	0.48	-2.97	0	0.0136	45.8432	65.5099	80.5721	17.2381	13.9532	29.0094
ENSECAG00000019283	239.91	-1.43	0.26	-5.58	0	0	299.444	382.981	377.921	129.286	118.602	131.233
ENSECAG00000015401	341.93	-1.43	0.43	-3.32	0	0.0051	493.545	540.037	512.848	220.401	56.8095	227.931
ENSECAG00000017817	207.8	-1.43	0.36	-3.95	0	0.0007	237.994	310.752	379.2	98.5033	69.766	150.573
ENSECAG00000017281	1424.31	-1.43	0.32	-4.48	0	0.0001	2088.3	2307.13	1935.01	1002.27	421.586	791.543
ENSECAG00000022151	4.46	-1.42	0.64	-2.22	0.03	0.0798	6.8277	5.8791	14.0681	0	0	0
ENSECAG00000022646	63.17	-1.42	0.4	-3.57	0	0.0023	94.6125	76.4282	112.545	33.2449	24.9164	37.2979
ENSECAG00000016330	148.83	-1.42	0.44	-3.21	0	0.007	169.717	266.239	239.158	34.4762	122.589	60.7817
ENSECAG00000016548	105.08	-1.42	0.46	-3.09	0	0.0098	155.086	162.095	159.865	43.0952	21.9265	88.4097
ENSECAG00000004005	26.04	-1.42	0.67	-2.13	0.03	0.0953	44.8678	46.1929	43.4833	0	0.996657	20.721
ENSECAG00000004504	4.32	-1.42	0.64	-2.22	0.03	0.0807	5.85232	11.7582	8.31299	0	0	0
ENSECAG00000010839	69.62	-1.42	0.45	-3.15	0	0.0083	83.8832	117.582	114.463	52.9455	30.8964	17.9582
ENSECAG00000001414	51.1	-1.42	0.45	-3.16	0	0.008	59.4986	95.7453	76.7353	17.2381	33.8864	23.4838
ENSECAG00000016134	178.76	-1.42	0.29	-4.95	0	0	243.847	246.082	300.547	82.4965	87.7059	111.894
ENSECAG00000003388	281.82	-1.42	0.24	-5.82	0	0	390.154	451.851	400.942	152.68	165.445	129.852
ENSECAG00000012976	78.02	-1.42	0.38	-3.69	0	0.0016	126.8	123.461	99.7559	48.0204	43.8529	26.2466
ENSECAG00000010128	20.15	-1.42	0.57	-2.48	0.01	0.046	17.557	42.8334	34.5309	11.0816	7.97326	6.90701
ENSECAG00000012900	1784.97	-1.42	0.33	-4.34	0	0.0001	2576	2710.26	2644.81	486.36	1172.07	1120.32
ENSECAG00000024773	309	-1.42	0.28	-5.01	0	0	456.481	566.913	342.751	167.456	150.495	169.912
ENSECAG00000009263	83.61	-1.41	0.47	-3.04	0	0.0112	97.5386	116.742	166.26	51.7142	52.8228	16.5768
ENSECAG00000014676	969.96	-1.41	0.22	-6.31	0	0	1415.29	1589.88	1258.46	478.972	462.449	614.724
ENSECAG00000011708	16.56	-1.41	0.67	-2.11	0.04	0.0997	32.1877	26.036	30.0547	11.0816	0	0
ENSECAG00000021106	331.16	-1.41	0.21	-6.59	0	0	466.235	498.883	489.827	178.537	179.398	174.057
ENSECAG00000007684	6.43	-1.41	0.67	-2.11	0.03	0.0984	13.6554	14.2778	7.67353	0	2.98997	0
ENSECAG00000021024	20.26	-1.41	0.65	-2.17	0.03	0.0891	35.1139	21.8366	44.7623	4.92517	14.9499	0
ENSECAG00000011412	441.89	-1.41	0.39	-3.59	0	0.0022	731.54	661.818	587.665	112.048	371.753	186.489
ENSECAG00000014690	604.44	-1.41	0.4	-3.57	0	0.0024	871.02	902.861	934.252	412.483	120.596	385.411
ENSECAG00000001037	158.01	-1.41	0.51	-2.75	0.01	0.0242	161.914	215.007	349.785	126.823	19.9331	74.5957
ENSECAG00000004620	499.41	-1.41	0.32	-4.45	0	0.0001	725.687	729.008	759.679	166.224	372.75	243.127
ENSECAG00000016328	542.5	-1.41	0.36	-3.93	0	0.0007	671.066	875.985	868.388	277.041	149.499	413.039
ENSECAG00000014752	80.94	-1.41	0.62	-2.26	0.02	0.0735	91.6863	137.739	162.423	81.2652	6.9766	5.52561
ENSECAG00000008510	27.05	-1.41	0.66	-2.15	0.03	0.0921	43.8924	54.5916	37.7282	0	21.9265	4.14421
ENSECAG00000022388	801.2	-1.41	0.27	-5.16	0	0	951.002	1242.17	1339.67	547.925	336.87	389.555
ENSECAG00000014955	62.76	-1.41	0.43	-3.28	0	0.0058	92.6617	99.9446	90.8034	35.7075	40.863	16.5768
ENSECAG00000010343	97.81	-1.41	0.4	-3.56	0	0.0024	146.308	158.736	133.008	27.0884	56.8095	64.9259
ENSECAG00000006931	156.15	-1.41	0.48	-2.92	0	0.0155	180.446	288.076	242.356	50.4829	31.893	143.666
ENSECAG00000011738	186.73	-1.41	0.43	-3.28	0	0.0057	244.822	293.115	302.465	128.054	35.8797	116.038
ENSECAG00000018575	323.7	-1.41	0.22	-6.37	0	0	466.235	460.249	494.303	162.53	172.422	186.489
ENSECAG00000013367	28.55	-1.41	0.67	-2.1	0.04	0.1017	32.1877	57.1112	62.6672	0	0	19.3396
ENSECAG00000010589	174.37	-1.41	0.32	-4.33	0	0.0002	229.216	289.755	253.226	105.891	61.7928	106.368
ENSECAG00000015999	411	-1.4	0.23	-6.07	0	0	527.684	648.38	629.229	240.102	227.238	193.396
ENSECAG00000016107	64.22	-1.4	0.64	-2.18	0.03	0.086	79.9817	120.102	116.382	24.6258	0	44.2049
ENSECAG00000012706	117.28	-1.4	0.37	-3.81	0	0.001	151.185	200.729	170.097	46.7891	47.8396	87.0283
ENSECAG00000009402	181.56	-1.4	0.27	-5.18	0	0	257.502	301.514	241.077	102.197	98.6691	88.4097
ENSECAG00000004226	4.15	-1.4	0.64	-2.19	0.03	0.085	7.80309	10.0785	7.03407	0	0	0
ENSECAG00000009714	21.68	-1.4	0.59	-2.36	0.02	0.0598	26.3354	44.5132	31.973	16.0068	2.98997	8.28841
ENSECAG00000016238	98.5	-1.4	0.43	-3.23	0	0.0066	130.702	153.696	159.226	82.4965	35.8797	29.0094
ENSECAG00000020996	111.03	-1.4	0.4	-3.47	0	0.0032	137.529	161.255	197.593	61.5646	30.8964	77.3585
ENSECAG00000016349	25.75	-1.4	0.64	-2.19	0.03	0.0857	48.7693	41.9935	35.8098	0	9.96657	17.9582
ENSECAG00000000940	56.43	-1.4	0.57	-2.47	0.01	0.0467	88.7601	87.3466	87.6061	41.8639	3.98663	29.0094
ENSECAG00000019369	110.89	-1.4	0.38	-3.64	0	0.0019	163.865	164.615	165.62	44.3265	39.8663	87.0283
ENSECAG00000005483	39.71	-1.4	0.65	-2.15	0.03	0.0911	44.8678	90.7061	61.3882	12.3129	0	29.0094
ENSECAG00000021734	9.29	-1.4	0.67	-2.09	0.04	0.1037	11.7046	19.317	19.1838	0	0	5.52561
ENSECAG00000012164	34.55	-1.4	0.67	-2.08	0.04	0.1041	56.5724	66.3498	59.4699	0	24.9164	0
ENSECAG00000020795	30.28	-1.4	0.55	-2.54	0.01	0.0401	52.6709	52.072	35.8098	20.932	4.98329	15.1954
ENSECAG00000005417	4.41	-1.39	0.64	-2.18	0.03	0.0864	5.85232	5.8791	14.7076	0	0	0
ENSECAG00000013706	11.72	-1.39	0.67	-2.08	0.04	0.1045	24.3847	20.9968	15.3471	8.61904	0.996657	0
ENSECAG00000021383	23.97	-1.39	0.65	-2.15	0.03	0.0911	39.9908	37.7942	40.9255	6.15646	18.9365	0
ENSECAG00000019131	263.08	-1.39	0.51	-2.71	0.01	0.0267	399.908	402.298	402.86	164.993	21.9265	186.489
ENSECAG00000015448	86.15	-1.39	0.57	-2.43	0.02	0.0509	111.194	137.739	154.11	70.1836	4.98329	38.6793
ENSECAG00000001598	22.07	-1.39	0.57	-2.43	0.02	0.0514	28.2862	40.3138	35.1703	6.15646	16.9432	5.52561
ENSECAG00000010103	718.48	-1.39	0.21	-6.63	0	0	1087.56	1039.76	1014.18	343.53	451.486	374.36
ENSECAG00000006378	4.15	-1.39	0.64	-2.17	0.03	0.0877	5.85232	10.0785	8.95245	0	0	0
ENSECAG00000010980	194.65	-1.39	0.37	-3.7	0	0.0015	304.321	288.076	274.329	72.6462	159.465	69.0701
ENSECAG00000015338	28.01	-1.39	0.66	-2.12	0.03	0.0977	47.7939	34.4347	57.5515	6.15646	0	22.1024
ENSECAG00000022326	693.22	-1.39	0.27	-5.12	0	0	925.642	1002.81	1117.14	380.469	469.426	263.848
ENSECAG00000010624	34.4	-1.39	0.64	-2.16	0.03	0.0902	46.8185	59.6308	62.6672	28.3197	8.96992	0
ENSECAG00000023036	169.23	-1.39	0.43	-3.23	0	0.0066	247.748	220.886	289.676	56.6394	49.8329	150.573
ENSECAG00000021031	911.73	-1.39	0.27	-5.22	0	0	1305.07	1227.89	1467.56	347.224	509.292	613.342
ENSECAG00000006846	4.13	-1.39	0.64	-2.17	0.03	0.0883	6.8277	10.9183	7.03407	0	0	0
ENSECAG00000010322	46.64	-1.39	0.52	-2.65	0.01	0.0306	75.1047	66.3498	72.2591	24.6258	6.9766	34.535
ENSECAG00000015762	51.78	-1.39	0.41	-3.35	0	0.0047	76.0801	68.8694	86.9667	29.551	29.8997	19.3396
ENSECAG00000008768	270.24	-1.38	0.37	-3.71	0	0.0015	410.638	415.736	375.364	84.9591	224.248	110.512
ENSECAG00000003847	28.72	-1.38	0.65	-2.13	0.03	0.0945	52.6709	49.5524	39.6466	0	6.9766	23.4838
ENSECAG00000012637	11.41	-1.38	0.67	-2.06	0.04	0.1086	20.4831	22.6765	17.9049	7.38775	0	0
ENSECAG00000021836	120.85	-1.38	0.32	-4.32	0	0.0002	152.16	169.654	211.022	55.4081	67.7727	69.0701
ENSECAG00000007596	121.79	-1.38	0.3	-4.68	0	0	166.791	190.651	178.41	67.721	67.7727	59.4003
ENSECAG00000012764	83.45	-1.38	0.41	-3.4	0	0.0039	92.6617	141.098	138.124	48.0204	26.9098	53.8747
ENSECAG00000017109	875.21	-1.38	0.27	-5.06	0	0	1130.47	1447.1	1261.02	435.877	353.813	623.012
ENSECAG00000012889	4.06	-1.38	0.64	-2.16	0.03	0.0895	6.8277	9.23858	8.31299	0	0	0
ENSECAG00000016635	103.16	-1.38	0.41	-3.35	0	0.0046	121.923	179.732	158.586	36.9387	38.8696	82.8841
ENSECAG00000008327	735.76	-1.38	0.24	-5.79	0	0	965.632	999.446	1250.79	464.197	333.88	400.607
ENSECAG00000011262	196.2	-1.38	0.25	-5.53	0	0	292.616	295.635	270.492	103.428	108.636	106.368
ENSECAG00000022930	12.5	-1.38	0.66	-2.1	0.04	0.1015	11.7046	26.8759	24.2995	6.15646	5.97994	0
ENSECAG00000025103	159.66	-1.38	0.37	-3.72	0	0.0014	200.93	225.085	281.363	104.66	47.8396	98.0795
ENSECAG00000000902	4.2	-1.38	0.64	-2.16	0.03	0.0899	4.87693	10.0785	10.2314	0	0	0
ENSECAG00000018659	201.22	-1.38	0.38	-3.61	0	0.0021	259.453	298.994	335.077	54.1768	107.639	151.954
ENSECAG00000023926	319.55	-1.38	0.3	-4.66	0	0	476.964	488.805	437.391	125.592	156.475	232.076
ENSECAG00000008865	23.61	-1.38	0.67	-2.05	0.04	0.1108	33.1631	52.9119	39.0071	0	0	16.5768
ENSECAG00000020924	6.98	-1.38	0.67	-2.06	0.04	0.1094	11.7046	9.23858	17.2654	3.69387	0	0
ENSECAG00000021192	82.34	-1.38	0.33	-4.13	0	0.0003	124.849	119.262	118.94	45.5578	39.8663	45.5863
ENSECAG00000008431	47.15	-1.37	0.41	-3.36	0	0.0044	66.3263	70.5492	73.538	25.8571	25.9131	20.721
ENSECAG00000027096	969.49	-1.37	0.31	-4.45	0	0.0001	1202.65	1711.66	1347.34	552.85	326.904	675.506
ENSECAG00000010992	322.82	-1.37	0.35	-3.94	0	0.0007	407.711	525.759	491.745	157.605	102.656	251.415
ENSECAG00000024968	31.38	-1.37	0.55	-2.52	0.01	0.0418	44.8678	47.8726	51.7963	22.1632	4.98329	16.5768
ENSECAG00000012216	62.08	-1.37	0.5	-2.77	0.01	0.023	56.5724	121.781	103.593	50.4829	17.9398	22.1024
ENSECAG00000010752	385.09	-1.37	0.23	-5.97	0	0	533.536	530.798	615.801	227.789	220.261	182.345
ENSECAG00000004439	20.05	-1.37	0.55	-2.51	0.01	0.0432	26.3354	27.7157	38.3676	9.85033	6.9766	11.0512
ENSECAG00000016768	4.58	-1.37	0.64	-2.15	0.03	0.0912	2.92616	11.7582	12.7892	0	0	0
ENSECAG00000020716	6314.43	-1.37	0.21	-6.38	0	0	8827.25	9933.15	8749.1	2839.36	4174	3363.71
ENSECAG00000003470	4.16	-1.37	0.64	-2.15	0.03	0.092	4.87693	9.23858	10.8708	0	0	0
ENSECAG00000010148	129.48	-1.37	0.37	-3.68	0	0.0016	198.003	212.487	162.423	94.8094	42.8563	66.3073
ENSECAG00000023641	154.14	-1.37	0.31	-4.45	0	0.0001	187.274	256.161	233.403	66.4897	91.6925	89.7911
ENSECAG00000000746	215.81	-1.37	0.3	-4.51	0	0.0001	287.739	285.556	374.085	142.83	117.606	87.0283
ENSECAG00000020847	436.24	-1.37	0.3	-4.55	0	0.0001	673.016	655.099	584.467	283.197	149.499	272.136
ENSECAG00000013903	58.24	-1.37	0.51	-2.67	0.01	0.0292	75.1047	109.183	81.2115	8.61904	33.8864	41.4421
ENSECAG00000000887	85.82	-1.37	0.42	-3.27	0	0.0059	105.342	116.742	159.865	54.1768	24.9164	53.8747
ENSECAG00000019377	36	-1.37	0.55	-2.47	0.01	0.0469	43.8924	65.5099	56.912	32.0136	7.97326	9.66981
ENSECAG00000015091	45.63	-1.37	0.65	-2.12	0.03	0.0978	53.6462	84.827	85.0483	18.4694	0	31.7722
ENSECAG00000022645	232.01	-1.36	0.38	-3.58	0	0.0023	317.001	371.223	340.833	80.0339	197.338	85.6469
ENSECAG00000022731	14128	-1.36	0.22	-6.27	0	0	20162.2	21861.8	19468.4	9436.62	7607.49	6231.5
ENSECAG00000004503	26.49	-1.36	0.51	-2.67	0.01	0.029	34.1385	36.1144	50.5174	13.5442	14.9499	9.66981
ENSECAG00000020639	134.55	-1.36	0.39	-3.49	0	0.003	196.053	190.651	209.104	71.4149	37.873	102.224
ENSECAG00000011306	14.02	-1.36	0.67	-2.03	0.04	0.1152	25.36	23.5164	25.5784	0	0	9.66981
ENSECAG00000022949	38.78	-1.36	0.66	-2.07	0.04	0.106	48.7693	88.1864	56.2726	34.4762	4.98329	0
ENSECAG00000006519	323.35	-1.36	0.34	-3.98	0	0.0006	430.145	488.805	505.174	94.8094	222.255	198.922
ENSECAG00000012847	69.96	-1.36	0.47	-2.89	0	0.0169	129.726	87.3466	98.477	45.5578	44.8496	13.814
ENSECAG00000019089	285.71	-1.36	0.26	-5.27	0	0	413.564	398.099	434.194	189.619	129.565	149.191
ENSECAG00000020246	1082.56	-1.36	0.27	-5.11	0	0	1528.43	1531.08	1663.88	550.387	435.539	786.018
ENSECAG00000007911	32.48	-1.36	0.66	-2.07	0.04	0.1066	39.9908	41.9935	79.2931	0	5.97994	27.628
ENSECAG00000023762	1200.92	-1.36	0.25	-5.37	0	0	1589.88	1771.29	1872.98	799.108	477.399	694.845
ENSECAG00000017946	301.87	-1.36	0.37	-3.71	0	0.0015	424.293	524.919	382.398	230.252	87.7059	161.624
ENSECAG00000013528	4.05	-1.36	0.64	-2.13	0.03	0.0951	5.85232	7.55884	10.8708	0	0	0
ENSECAG00000019370	340.63	-1.36	0.27	-4.93	0	0	521.832	535.838	429.078	147.755	174.415	234.838
ENSECAG00000010107	3770.14	-1.36	0.32	-4.28	0	0.0002	4239.03	5738	6553.19	1993.46	1277.71	2819.44
ENSECAG00000008036	100.23	-1.35	0.58	-2.34	0.02	0.0628	183.373	141.098	143.239	103.428	21.9265	8.28841
ENSECAG00000017077	349.51	-1.35	0.31	-4.31	0	0.0002	515.979	519.88	494.943	243.796	116.609	205.829
ENSECAG00000018550	16.12	-1.35	0.66	-2.07	0.04	0.1075	17.557	29.3955	33.252	0	10.9632	5.52561
ENSECAG00000017137	44.86	-1.35	0.56	-2.43	0.02	0.0514	51.6955	57.1112	97.8375	11.0816	9.96657	41.4421
ENSECAG00000002955	168.43	-1.35	0.35	-3.91	0	0.0008	222.388	228.445	290.315	61.5646	123.586	84.2655
ENSECAG00000016916	129.98	-1.35	0.38	-3.6	0	0.0021	187.274	178.053	209.104	41.8639	98.6691	64.9259
ENSECAG00000019815	83.79	-1.35	0.44	-3.06	0	0.0107	120.948	131.02	121.498	40.6326	20.9298	67.6887
ENSECAG00000022117	338.81	-1.35	0.23	-5.85	0	0	456.481	498.043	516.045	195.775	163.452	203.066
ENSECAG00000008572	28.71	-1.35	0.64	-2.11	0.04	0.0994	49.7447	38.6341	51.1569	0	18.9365	13.814
ENSECAG00000000399	17.49	-1.35	0.57	-2.34	0.02	0.0621	16.5816	35.2746	29.4152	7.38775	7.97326	8.28841
ENSECAG00000021606	182.67	-1.35	0.38	-3.58	0	0.0023	277.985	251.121	275.608	126.823	49.8329	114.656
ENSECAG00000006999	284.07	-1.35	0.41	-3.31	0	0.0052	436.973	329.229	491.745	192.081	63.7861	190.633
ENSECAG00000006910	26.69	-1.34	0.64	-2.11	0.03	0.0985	26.3354	52.9119	49.8779	24.6258	4.98329	1.3814
ENSECAG00000011568	76.77	-1.34	0.43	-3.15	0	0.0083	92.6617	109.183	138.763	35.7075	24.9164	59.4003
ENSECAG00000019968	61.35	-1.34	0.5	-2.68	0.01	0.0283	101.44	78.9479	97.198	54.1768	23.9198	12.4326
ENSECAG00000005574	7.07	-1.34	0.67	-2.01	0.04	0.1206	13.6554	10.0785	14.7076	0	3.98663	0
ENSECAG00000009443	4.07	-1.34	0.63	-2.11	0.03	0.0987	10.7292	9.23858	4.47623	0	0	0
ENSECAG00000018403	4.53	-1.34	0.63	-2.11	0.03	0.0983	2.92616	15.9575	8.31299	0	0	0
ENSECAG00000023395	24.35	-1.34	0.56	-2.37	0.02	0.0582	31.2124	31.0752	49.8779	8.61904	5.97994	19.3396
ENSECAG00000017640	324.69	-1.34	0.31	-4.35	0	0.0001	456.481	470.328	489.827	204.394	111.626	215.499
ENSECAG00000021020	122.92	-1.34	0.44	-3.07	0	0.0103	168.742	189.811	188.641	107.122	52.8228	30.3908
ENSECAG00000013190	22.9	-1.34	0.65	-2.06	0.04	0.1081	39.0154	40.3138	33.252	0	17.9398	6.90701
ENSECAG00000000916	69.7	-1.34	0.55	-2.43	0.02	0.051	97.5386	96.5852	125.334	19.7007	9.96657	69.0701
ENSECAG00000001774	297.33	-1.34	0.32	-4.22	0	0.0002	437.948	477.047	383.037	169.918	104.649	211.354
ENSECAG00000022918	387.47	-1.34	0.42	-3.19	0	0.0075	486.718	579.511	650.971	167.456	90.6958	349.495
ENSECAG00000020198	61.52	-1.34	0.54	-2.46	0.01	0.0483	89.7355	97.425	94.0007	27.0884	6.9766	53.8747
ENSECAG00000023663	408.81	-1.34	0.28	-4.71	0	0	544.266	571.952	663.76	274.578	242.188	156.098
ENSECAG00000008877	137.6	-1.34	0.33	-4.1	0	0.0004	194.102	188.971	218.056	56.6394	69.766	98.0795
ENSECAG00000022440	180.38	-1.34	0.37	-3.64	0	0.0019	248.723	241.043	302.465	137.905	56.8095	95.3167
ENSECAG00000022385	64.24	-1.34	0.5	-2.69	0.01	0.0275	85.834	99.1048	104.232	48.0204	10.9632	37.2979
ENSECAG00000019432	130.43	-1.33	0.42	-3.15	0	0.0084	204.831	183.092	189.92	87.4217	28.9031	88.4097
ENSECAG00000011363	580.44	-1.33	0.27	-4.88	0	0	865.168	904.541	753.285	428.489	270.094	261.085
ENSECAG00000018714	2056.95	-1.33	0.31	-4.31	0	0.0002	2528.2	2863.12	3580.34	1333.49	671.747	1364.83
ENSECAG00000022448	88.29	-1.33	0.35	-3.78	0	0.0012	107.292	134.379	145.158	39.4013	46.8429	56.6375
ENSECAG00000016473	146.43	-1.33	0.3	-4.47	0	0.0001	188.25	209.968	239.158	87.4217	66.776	87.0283
ENSECAG00000008043	178.52	-1.33	0.5	-2.69	0.01	0.028	218.487	286.396	299.268	142.83	21.9265	102.224
ENSECAG00000012105	9.32	-1.33	0.67	-1.99	0.05	0.1245	19.5077	17.6373	12.7892	0	5.97994	0
ENSECAG00000018353	196.32	-1.33	0.5	-2.64	0.01	0.0312	289.69	297.314	298.628	87.4217	23.9198	180.964
ENSECAG00000017863	473.47	-1.33	0.37	-3.62	0	0.002	549.142	761.763	767.353	225.326	143.519	393.7
ENSECAG00000023832	270.23	-1.33	0.26	-5.09	0	0	398.933	361.144	411.813	177.306	121.592	150.573
ENSECAG00000022097	4.32	-1.33	0.63	-2.1	0.04	0.1015	4.87693	5.03923	15.9865	0	0	0
ENSECAG00000017698	228.33	-1.33	0.35	-3.79	0	0.0011	315.05	367.863	315.894	93.5782	89.6992	187.871
ENSECAG00000007476	13.66	-1.33	0.67	-1.98	0.05	0.1259	28.2862	20.9968	23.0206	0	0	9.66981
ENSECAG00000013089	1209.03	-1.33	0.22	-6.09	0	0	1488.44	1929.18	1804.56	589.789	672.744	769.441
ENSECAG00000020032	95.29	-1.33	0.38	-3.48	0	0.0031	137.529	144.458	136.205	43.0952	35.8797	74.5957
ENSECAG00000000296	3.88	-1.32	0.63	-2.09	0.04	0.103	6.8277	10.0785	6.39461	0	0	0
ENSECAG00000016972	79.37	-1.32	0.39	-3.37	0	0.0044	95.5878	130.18	124.055	29.551	56.8095	40.0607
ENSECAG00000014322	244.74	-1.32	0.42	-3.17	0	0.0079	256.527	401.458	423.323	68.9523	102.656	215.499
ENSECAG00000009989	38.14	-1.32	0.65	-2.05	0.04	0.1104	62.4247	56.2713	66.5039	16.0068	0	27.628
ENSECAG00000019446	3.85	-1.32	0.63	-2.09	0.04	0.1032	6.8277	9.23858	7.03407	0	0	0
ENSECAG00000002491	24.35	-1.32	0.65	-2.04	0.04	0.1122	34.1385	40.3138	44.1228	12.3129	0	15.1954
ENSECAG00000008919	12.46	-1.32	0.66	-2.02	0.04	0.1178	26.3354	17.6373	17.9049	4.92517	7.97326	0
ENSECAG00000013260	725.27	-1.32	0.29	-4.49	0	0.0001	1025.13	1005.33	1120.34	359.537	279.064	562.231
ENSECAG00000023908	77.36	-1.32	0.5	-2.63	0.01	0.0324	105.342	119.262	123.416	24.6258	16.9432	74.5957
ENSECAG00000015550	650.78	-1.32	0.45	-2.91	0	0.0159	915.888	969.211	1012.91	238.871	644.837	122.945
ENSECAG00000025059	150.02	-1.32	0.34	-3.93	0	0.0007	218.487	192.33	242.995	94.8094	54.8162	96.6981
ENSECAG00000016603	712.27	-1.32	0.2	-6.73	0	0	947.1	1020.44	1101.15	433.415	384.71	386.793
ENSECAG00000021601	199.29	-1.32	0.3	-4.36	0	0.0001	258.477	298.994	308.22	82.4965	106.642	140.903
ENSECAG00000021823	318.09	-1.32	0.26	-5.03	0	0	463.308	464.449	450.18	205.626	192.355	132.615
ENSECAG00000009799	63.56	-1.32	0.45	-2.92	0	0.0156	105.342	101.624	75.4564	49.2517	17.9398	31.7722
ENSECAG00000015814	32.42	-1.32	0.65	-2.03	0.04	0.1141	34.1385	71.389	52.4358	17.2381	0	19.3396
ENSECAG00000012854	37.06	-1.32	0.57	-2.29	0.02	0.0689	43.8924	54.5916	72.2591	17.2381	3.98663	30.3908
ENSECAG00000013840	112.86	-1.32	0.34	-3.82	0	0.001	148.259	169.654	173.933	60.3333	44.8496	80.1213
ENSECAG00000024411	487.72	-1.32	0.36	-3.63	0	0.0019	743.244	707.171	682.305	318.904	126.575	348.113
ENSECAG00000005351	34.01	-1.32	0.51	-2.58	0.01	0.0365	58.5232	51.2321	43.4833	8.61904	15.9465	26.2466
ENSECAG00000017479	155.8	-1.32	0.45	-2.9	0	0.0162	238.97	230.125	222.532	92.3469	27.9064	122.945
ENSECAG00000014799	82.75	-1.31	0.49	-2.7	0.01	0.0273	68.277	170.494	131.729	68.9523	23.9198	33.1536
ENSECAG00000010812	484.77	-1.31	0.34	-3.87	0	0.0009	676.918	709.691	726.428	315.211	140.529	339.825
ENSECAG00000013387	10.28	-1.31	0.67	-1.96	0.05	0.1304	15.6062	21.8366	17.2654	0	6.9766	0
ENSECAG00000008405	30.86	-1.31	0.55	-2.4	0.02	0.0541	49.7447	52.072	39.0071	27.0884	8.96992	8.28841
ENSECAG00000021473	245.17	-1.31	0.44	-2.95	0	0.0142	314.074	367.863	404.139	201.932	44.8496	138.14
ENSECAG00000012953	29.11	-1.31	0.65	-2.01	0.04	0.1193	53.6462	36.1144	53.0752	0	24.9164	6.90701
ENSECAG00000011993	671.58	-1.31	0.29	-4.54	0	0.0001	911.011	951.574	1046.16	448.19	240.194	432.379
ENSECAG00000009948	53.08	-1.31	0.56	-2.35	0.02	0.0605	85.834	69.7093	86.9667	29.551	4.98329	41.4421
ENSECAG00000017139	35.95	-1.31	0.48	-2.75	0.01	0.0236	49.7447	61.3106	49.2385	25.8571	12.9565	16.5768
ENSECAG00000020691	70.04	-1.31	0.47	-2.79	0.01	0.0214	102.416	93.2257	115.742	23.3945	21.9265	63.5445
ENSECAG00000017361	326.06	-1.31	0.25	-5.21	0	0	506.225	455.21	445.704	156.374	170.428	222.406
ENSECAG00000007330	16.87	-1.31	0.65	-2.02	0.04	0.1174	29.2616	23.5164	29.4152	0	7.97326	11.0512
ENSECAG00000016022	300.56	-1.31	0.38	-3.44	0	0.0035	400.884	466.968	447.623	148.986	84.7159	254.178
ENSECAG00000011164	48.61	-1.31	0.41	-3.21	0	0.0071	69.2524	62.1504	82.4904	24.6258	26.9098	26.2466
ENSECAG00000002521	398.41	-1.31	0.27	-4.83	0	0	523.782	624.864	572.957	257.34	161.459	250.034
ENSECAG00000019570	94.29	-1.31	0.38	-3.44	0	0.0035	128.751	159.575	124.055	48.0204	34.883	70.4515
ENSECAG00000005649	69.11	-1.31	0.49	-2.68	0.01	0.0288	82.9078	110.023	115.742	52.9455	12.9565	40.0607
ENSECAG00000005752	511.1	-1.31	0.25	-5.13	0	0	676.918	784.439	745.611	243.796	365.773	250.034
ENSECAG00000020764	3.92	-1.31	0.63	-2.07	0.04	0.1074	11.7046	6.71897	5.11569	0	0	0
ENSECAG00000022754	3.88	-1.31	0.63	-2.07	0.04	0.1077	4.87693	10.0785	8.31299	0	0	0
ENSECAG00000014934	44.46	-1.31	0.51	-2.54	0.01	0.0399	72.1786	60.4707	67.1434	25.8571	7.97326	33.1536
ENSECAG00000010788	78.26	-1.3	0.43	-3.04	0	0.0114	96.5632	111.703	136.845	22.1632	42.8563	59.4003
ENSECAG00000008620	18.59	-1.3	0.67	-1.94	0.05	0.1342	29.2616	26.8759	41.565	0	0	13.814
ENSECAG00000017167	89.65	-1.3	0.38	-3.4	0	0.0039	93.6371	157.056	141.321	41.8639	41.8596	62.1631
ENSECAG00000017005	77.09	-1.3	0.41	-3.2	0	0.0071	114.12	92.3858	131.729	54.1768	25.9131	44.2049
ENSECAG00000023674	245.64	-1.3	0.43	-3.02	0	0.0117	368.696	339.308	376.642	59.102	229.231	100.842
ENSECAG00000017686	12.42	-1.3	0.67	-1.94	0.05	0.1351	20.4831	20.1569	24.939	0	8.96992	0
ENSECAG00000013630	1681.69	-1.3	0.22	-5.86	0	0	2055.14	2234.06	2942.16	1031.82	889.018	937.972
ENSECAG00000006126	3.92	-1.3	0.63	-2.06	0.04	0.109	9.75386	4.19935	9.59191	0	0	0
ENSECAG00000019713	64.84	-1.3	0.4	-3.27	0	0.0058	117.046	86.5067	81.2115	38.17	39.8663	26.2466
ENSECAG00000025039	58.93	-1.3	0.48	-2.71	0.01	0.0265	68.277	104.144	90.164	51.7142	19.9331	19.3396
ENSECAG00000009133	3.77	-1.3	0.63	-2.06	0.04	0.1097	7.80309	5.8791	8.95245	0	0	0
ENSECAG00000015518	298.53	-1.3	0.44	-2.98	0	0.0134	370.647	441.772	503.895	150.218	60.7961	263.848
ENSECAG00000011023	120.12	-1.3	0.43	-2.99	0	0.013	186.299	191.491	151.552	89.8843	26.9098	74.5957
ENSECAG00000010345	3.87	-1.3	0.63	-2.05	0.04	0.1099	5.85232	5.8791	11.5103	0	0	0
ENSECAG00000010261	74.09	-1.3	0.58	-2.23	0.03	0.0789	102.416	118.422	120.858	80.0339	8.96992	13.814
ENSECAG00000013883	110.35	-1.3	0.56	-2.29	0.02	0.0689	135.579	212.487	156.668	92.3469	6.9766	58.0189
ENSECAG00000012142	157.03	-1.3	0.29	-4.54	0	0.0001	216.536	206.608	255.145	89.8843	96.6758	77.3585
ENSECAG00000005794	63.46	-1.29	0.47	-2.77	0.01	0.0225	99.4894	98.2649	84.4088	36.9387	47.8396	13.814
ENSECAG00000022232	866.36	-1.29	0.4	-3.19	0	0.0073	1225.09	1437.86	1134.4	293.047	841.179	266.611
ENSECAG00000012297	19.05	-1.29	0.65	-1.97	0.05	0.1274	26.3354	38.6341	28.1363	7.38775	0	13.814
ENSECAG00000017372	51.09	-1.29	0.55	-2.35	0.02	0.0605	63.4001	80.6276	87.6061	9.85033	13.9532	51.1119
ENSECAG00000015004	12.32	-1.29	0.67	-1.92	0.05	0.14	17.557	21.8366	25.5784	0	8.96992	0
ENSECAG00000023991	2764.08	-1.29	0.27	-4.86	0	0	3787.42	3814.69	4295.26	1228.83	2141.82	1316.48
ENSECAG00000012390	39.71	-1.29	0.56	-2.31	0.02	0.0668	72.1786	47.0328	61.3882	20.932	4.98329	31.7722
ENSECAG00000015830	185.45	-1.29	0.43	-2.97	0	0.0137	248.723	252.801	313.975	92.3469	41.8596	163.005
ENSECAG00000011404	30.66	-1.29	0.6	-2.14	0.03	0.0945	29.2616	87.3466	26.2179	25.8571	6.9766	8.28841
ENSECAG00000015086	91.42	-1.29	0.53	-2.42	0.02	0.0523	163.865	115.062	133.008	49.2517	9.96657	77.3585
ENSECAG00000013993	72.61	-1.29	0.44	-2.95	0	0.0143	99.4894	138.579	81.851	55.4081	36.8763	23.4838
ENSECAG00000014446	4844.59	-1.29	0.23	-5.52	0	0	6556.55	6682.85	7546.92	2505.68	3514.21	2261.35
ENSECAG00000024868	70.5	-1.28	0.58	-2.21	0.03	0.0813	86.8094	111.703	125.334	57.8707	3.98663	37.2979
ENSECAG00000016343	332.07	-1.28	0.26	-4.93	0	0	449.653	461.089	517.324	158.837	234.214	171.294
ENSECAG00000025256	3.85	-1.28	0.63	-2.04	0.04	0.1135	4.87693	6.71897	11.5103	0	0	0
ENSECAG00000009095	136.63	-1.28	0.35	-3.63	0	0.0019	175.57	232.644	184.165	87.4217	48.8362	91.1725
ENSECAG00000021528	496.73	-1.28	0.27	-4.81	0	0	726.663	727.328	681.026	355.843	206.308	283.187
ENSECAG00000023236	302.76	-1.28	0.33	-3.88	0	0.0008	432.096	447.651	429.718	105.891	159.465	241.745
ENSECAG00000003343	7.52	-1.28	0.67	-1.91	0.06	0.1426	13.6554	9.23858	15.9865	1.23129	4.98329	0
ENSECAG00000007669	74.5	-1.28	0.47	-2.74	0.01	0.0245	92.6617	106.664	129.811	48.0204	15.9465	53.8747
ENSECAG00000000314	160.32	-1.28	0.37	-3.5	0	0.0029	188.25	205.768	303.104	98.5033	109.632	56.6375
ENSECAG00000022968	145.33	-1.28	0.34	-3.76	0	0.0012	204.831	230.125	194.396	113.279	65.7794	63.5445
ENSECAG00000011912	5.6	-1.28	0.67	-1.92	0.05	0.1398	10.7292	10.9183	8.95245	0	2.98997	0
ENSECAG00000012020	1589.45	-1.28	0.19	-6.76	0	0	2105.86	2417.99	2266.25	895.149	829.219	1022.24
ENSECAG00000010550	91.77	-1.28	0.48	-2.67	0.01	0.0292	139.48	139.419	127.892	72.6462	15.9465	55.2561
ENSECAG00000025502	3.96	-1.28	0.63	-2.03	0.04	0.1144	5.85232	13.4379	4.47623	0	0	0
ENSECAG00000010954	196.02	-1.28	0.3	-4.26	0	0.0002	239.945	274.638	329.322	119.435	85.7125	127.089
ENSECAG00000006117	120.01	-1.28	0.37	-3.49	0	0.003	198.003	172.174	151.552	92.3469	61.7928	44.2049
ENSECAG00000015381	377.1	-1.28	0.27	-4.77	0	0	506.225	487.125	626.672	163.762	241.191	237.601
ENSECAG00000004865	65.46	-1.28	0.47	-2.7	0.01	0.0271	71.2032	92.3858	125.974	51.7142	16.9432	34.535
ENSECAG00000017016	3.78	-1.28	0.63	-2.03	0.04	0.1151	4.87693	7.55884	10.2314	0	0	0
ENSECAG00000021297	5857.58	-1.28	0.29	-4.45	0	0.0001	8110.34	7979.61	9117.43	2618.96	4793.92	2525.2
ENSECAG00000018788	331.4	-1.28	0.28	-4.52	0	0.0001	423.318	461.089	539.705	219.17	136.542	208.592
ENSECAG00000005316	3.74	-1.28	0.63	-2.03	0.04	0.1155	9.75386	7.55884	5.11569	0	0	0
ENSECAG00000011634	72.56	-1.28	0.64	-1.98	0.05	0.125	112.169	121.781	114.463	34.4762	0	52.4933
ENSECAG00000001964	498.24	-1.28	0.23	-5.5	0	0	681.795	738.247	711.72	259.802	251.158	346.732
ENSECAG00000009862	412.41	-1.28	0.27	-4.78	0	0	594.01	556.834	620.277	264.728	270.094	168.531
ENSECAG00000016545	370.88	-1.27	0.31	-4.14	0	0.0003	585.232	577.831	435.473	285.66	186.375	154.717
ENSECAG00000007644	10136.5	-1.27	0.24	-5.2	0	0	11939.7	14833	16648.4	5039.68	5026.14	7332.48
ENSECAG00000019230	163.91	-1.27	0.56	-2.27	0.02	0.0726	243.847	225.085	276.887	94.8094	134.549	8.28841
ENSECAG00000010099	56.4	-1.27	0.52	-2.46	0.01	0.0477	70.2278	89.0263	92.7218	44.3265	8.96992	33.1536
ENSECAG00000000974	850.23	-1.27	0.2	-6.45	0	0	1172.41	1211.93	1243.75	512.217	534.208	426.853
ENSECAG00000012044	59.38	-1.27	0.41	-3.14	0	0.0087	79.0063	104.984	75.4564	28.3197	40.863	27.628
ENSECAG00000018681	329.75	-1.27	0.45	-2.85	0	0.0186	455.505	486.285	506.453	195.775	56.8095	277.662
ENSECAG00000013445	113.47	-1.27	0.33	-3.87	0	0.0009	176.545	149.497	163.063	55.4081	54.8162	81.5027
ENSECAG00000023993	19	-1.27	0.67	-1.89	0.06	0.1483	31.2124	41.1537	26.8574	14.7755	0	0
ENSECAG00000015899	543.83	-1.27	0.34	-3.74	0	0.0013	761.777	745.805	839.612	373.081	161.459	381.267
ENSECAG00000016852	148.07	-1.27	0.34	-3.73	0	0.0014	176.545	219.206	242.995	108.354	59.7994	81.5027
ENSECAG00000015424	44.24	-1.27	0.57	-2.23	0.03	0.0783	84.8586	47.0328	69.0618	12.3129	7.97326	44.2049
ENSECAG00000003253	357.65	-1.27	0.23	-5.39	0	0	480.865	467.808	578.712	220.401	185.378	212.736
ENSECAG00000004780	43.34	-1.26	0.65	-1.94	0.05	0.1342	69.2524	63.8302	76.0958	13.5442	0	37.2979
ENSECAG00000019472	128.01	-1.26	0.51	-2.46	0.01	0.048	188.25	191.491	191.199	83.7278	13.9532	99.4609
ENSECAG00000017053	341.23	-1.26	0.34	-3.69	0	0.0016	528.659	492.164	451.459	251.183	105.646	218.262
ENSECAG00000015266	1932.32	-1.26	0.18	-7.02	0	0	2772.05	2764.85	2685.74	1094.62	1019.58	1257.08
ENSECAG00000008536	154.89	-1.26	0.32	-3.89	0	0.0008	241.896	234.324	191.199	113.279	83.7192	64.9259
ENSECAG00000001649	4.07	-1.26	0.63	-2.01	0.04	0.1189	4.87693	4.19935	15.3471	0	0	0
ENSECAG00000012635	48.65	-1.26	0.56	-2.27	0.02	0.072	59.4986	89.8662	70.3407	23.3945	5.97994	42.8235
ENSECAG00000019795	848.97	-1.26	0.23	-5.45	0	0	1159.73	1179.18	1285.32	391.551	589.025	489.016
ENSECAG00000015126	83.82	-1.26	0.37	-3.44	0	0.0036	118.022	112.543	131.729	56.6394	32.8897	51.1119
ENSECAG00000020278	31.18	-1.26	0.65	-1.94	0.05	0.1344	59.4986	41.1537	49.8779	0	26.9098	9.66981
ENSECAG00000006315	179.77	-1.26	0.26	-4.93	0	0	249.699	261.2	257.703	96.0407	107.639	106.368
ENSECAG00000005235	3.62	-1.26	0.63	-2.01	0.04	0.1203	5.85232	7.55884	8.31299	0	0	0
ENSECAG00000021673	3.62	-1.26	0.63	-2.01	0.04	0.1203	5.85232	7.55884	8.31299	0	0	0
ENSECAG00000000545	426.74	-1.26	0.37	-3.43	0	0.0037	581.33	628.223	636.264	285.66	112.622	316.341
ENSECAG00000024189	253.68	-1.26	0.39	-3.23	0	0.0065	320.902	396.419	383.676	230.252	81.7259	109.131
ENSECAG00000021114	212.45	-1.26	0.47	-2.66	0.01	0.0298	282.862	331.749	323.567	97.272	203.318	35.9165
ENSECAG00000013328	189.36	-1.26	0.28	-4.42	0	0.0001	288.714	252.801	270.492	91.1156	133.552	99.4609
ENSECAG00000016565	21.99	-1.26	0.56	-2.23	0.03	0.0784	31.2124	42.8334	25.5784	13.5442	4.98329	13.814
ENSECAG00000012223	7.05	-1.26	0.67	-1.89	0.06	0.1482	21.4585	8.39871	8.31299	0	0	4.14421
ENSECAG00000012166	19696.9	-1.26	0.21	-6.1	0	0	25512.2	30137.1	28192.5	13763.4	10373.2	10203
ENSECAG00000013442	409.6	-1.26	0.43	-2.94	0	0.0149	511.102	651.74	624.753	320.136	77.7393	272.136
ENSECAG00000019967	39.22	-1.25	0.63	-1.99	0.05	0.1238	65.3509	57.9511	61.3882	12.3129	0.996657	37.2979
ENSECAG00000019563	76.44	-1.25	0.41	-3.03	0	0.0117	102.416	106.664	123.416	61.5646	25.9131	38.6793
ENSECAG00000010391	220.05	-1.25	0.3	-4.24	0	0.0002	326.754	322.51	292.873	137.905	89.6992	150.573
ENSECAG00000022629	38.34	-1.25	0.54	-2.34	0.02	0.063	57.5478	43.6733	70.9802	32.0136	18.9365	6.90701
ENSECAG00000018910	86.11	-1.25	0.44	-2.88	0	0.0173	133.628	138.579	104.232	76.3401	34.883	29.0094
ENSECAG00000012902	19.14	-1.25	0.65	-1.91	0.06	0.1418	21.4585	38.6341	32.6125	11.0816	0	11.0512
ENSECAG00000012570	124.65	-1.25	0.43	-2.88	0	0.0171	140.456	219.206	184.165	89.8843	29.8997	84.2655
ENSECAG00000026863	42.43	-1.25	0.5	-2.49	0.01	0.0448	66.3263	56.2713	65.225	18.4694	10.9632	37.2979
ENSECAG00000009545	475.04	-1.25	0.39	-3.22	0	0.0067	655.46	702.132	700.21	389.088	114.616	288.713
ENSECAG00000023581	3.63	-1.25	0.63	-2	0.05	0.1225	7.80309	5.03923	8.95245	0	0	0
ENSECAG00000002756	70.63	-1.25	0.38	-3.33	0	0.0049	121.923	83.9871	99.7559	43.0952	41.8596	33.1536
ENSECAG00000007605	230.97	-1.25	0.3	-4.13	0	0.0003	285.788	332.589	370.248	158.837	94.6825	143.666
ENSECAG00000016091	257.53	-1.25	0.26	-4.79	0	0	361.868	316.631	420.765	150.218	164.448	131.233
ENSECAG00000014746	95.13	-1.25	0.33	-3.82	0	0.001	152.16	140.258	116.382	56.6394	52.8228	52.4933
ENSECAG00000023953	1319.47	-1.25	0.32	-3.96	0	0.0006	1725.46	1934.22	1998.95	802.802	434.543	1020.86
ENSECAG00000011434	170.17	-1.25	0.29	-4.26	0	0.0002	243.847	243.563	240.437	121.898	78.7359	92.5539
ENSECAG00000013595	483.97	-1.25	0.29	-4.25	0	0.0002	627.173	658.459	783.979	312.748	184.382	337.062
ENSECAG00000019336	587.18	-1.25	0.36	-3.49	0	0.003	829.078	757.564	943.205	290.585	187.372	515.263
ENSECAG00000005912	349.11	-1.25	0.41	-3.07	0	0.0103	509.152	502.243	504.535	338.605	136.542	103.605
ENSECAG00000015384	301.85	-1.25	0.33	-3.76	0	0.0012	408.687	448.491	440.589	115.741	251.158	146.429
ENSECAG00000009499	87.42	-1.25	0.44	-2.86	0	0.0182	89.7355	121.781	169.457	34.4762	35.8797	73.2143
ENSECAG00000010652	3.71	-1.25	0.63	-1.99	0.05	0.1237	7.80309	4.19935	10.2314	0	0	0
ENSECAG00000015551	118.54	-1.25	0.39	-3.19	0	0.0074	169.717	185.611	157.307	64.0272	37.873	96.6981
ENSECAG00000003017	165.98	-1.25	0.39	-3.18	0	0.0075	256.527	251.121	212.301	65.2584	148.502	62.1631
ENSECAG00000022883	217.61	-1.25	0.25	-5.06	0	0	322.853	294.795	308.86	130.517	114.616	133.996
ENSECAG00000006896	3.56	-1.25	0.63	-1.99	0.05	0.1242	7.80309	5.8791	7.67353	0	0	0
ENSECAG00000014711	276.49	-1.24	0.3	-4.19	0	0.0003	425.268	398.099	358.738	194.544	109.632	172.675
ENSECAG00000019675	3469.37	-1.24	0.17	-7.41	0	0	4834.99	4870.41	4994.19	1951.6	2243.48	1921.53
ENSECAG00000012939	8.49	-1.24	0.67	-1.86	0.06	0.1549	10.7292	17.6373	14.0681	0	2.98997	5.52561
ENSECAG00000014082	515.34	-1.24	0.24	-5.09	0	0	669.115	747.485	776.945	233.945	346.837	317.722
ENSECAG00000000221	253.38	-1.24	0.42	-2.99	0	0.0128	354.065	347.707	399.663	173.612	191.358	53.8747
ENSECAG00000004463	517.23	-1.24	0.32	-3.92	0	0.0007	678.869	745.805	789.734	306.592	180.395	401.988
ENSECAG00000015438	29.83	-1.24	0.53	-2.33	0.02	0.0631	37.0647	47.8726	47.9596	9.85033	9.96657	26.2466
ENSECAG00000022810	334.19	-1.24	0.25	-4.99	0	0	456.481	471.168	493.664	179.769	166.442	237.601
ENSECAG00000012336	5.57	-1.24	0.66	-1.87	0.06	0.1535	9.75386	14.2778	6.39461	0	2.98997	0
ENSECAG00000016227	236.94	-1.24	0.53	-2.35	0.02	0.061	347.237	412.377	296.71	51.7142	42.8563	270.755
ENSECAG00000014532	629.68	-1.24	0.23	-5.28	0	0	876.872	854.149	944.484	446.959	301.987	353.639
ENSECAG00000007920	417.05	-1.24	0.3	-4.13	0	0.0003	572.552	571.112	638.182	321.367	161.459	237.601
ENSECAG00000007279	3.99	-1.24	0.62	-1.98	0.05	0.1249	5.85232	3.35948	14.7076	0	0	0
ENSECAG00000008468	88.3	-1.24	0.46	-2.68	0.01	0.0286	95.5878	149.497	141.321	82.4965	31.893	29.0094
ENSECAG00000015634	212.1	-1.24	0.29	-4.29	0	0.0002	288.714	323.35	293.513	118.204	153.485	95.3167
ENSECAG00000015936	152.24	-1.24	0.46	-2.67	0.01	0.0292	215.56	228.445	221.893	108.354	25.9131	113.275
ENSECAG00000009021	3.96	-1.23	0.62	-1.98	0.05	0.1264	9.75386	2.51961	11.5103	0	0	0
ENSECAG00000012619	88.11	-1.23	0.37	-3.31	0	0.0052	118.022	136.899	124.055	61.5646	32.8897	55.2561
ENSECAG00000012018	136.32	-1.23	0.41	-3.02	0	0.012	174.594	168.814	246.192	92.3469	37.873	98.0795
ENSECAG00000023017	3.51	-1.23	0.63	-1.97	0.05	0.1276	5.85232	7.55884	7.67353	0	0	0
ENSECAG00000025023	192.62	-1.23	0.41	-3.04	0	0.0111	267.256	281.357	284.56	177.306	56.8095	88.4097
ENSECAG00000022237	149.52	-1.23	0.48	-2.58	0.01	0.0366	238.97	176.373	240.437	80.0339	25.9131	135.377
ENSECAG00000009996	16.72	-1.23	0.65	-1.89	0.06	0.1472	21.4585	29.3955	29.4152	0	8.96992	11.0512
ENSECAG00000007281	32.62	-1.23	0.56	-2.19	0.03	0.0857	51.6955	51.2321	44.1228	32.0136	6.9766	9.66981
ENSECAG00000026919	9.51	-1.23	0.67	-1.84	0.07	0.1621	15.6062	15.9575	18.5444	0	6.9766	0
ENSECAG00000020259	246.39	-1.23	0.26	-4.7	0	0	389.179	325.87	332.52	118.204	156.475	156.098
ENSECAG00000010051	2002.73	-1.23	0.21	-5.9	0	0	2758.39	2773.25	2948.55	1189.43	1378.38	968.363
ENSECAG00000009323	208.02	-1.23	0.54	-2.27	0.02	0.0731	215.56	312.432	401.581	20.932	80.7293	216.88
ENSECAG00000015056	207.38	-1.23	0.25	-4.87	0	0	277.01	310.752	292.873	108.354	129.565	125.708
ENSECAG00000014968	112.1	-1.23	0.48	-2.58	0.01	0.0365	145.333	162.935	184.165	32.0136	113.619	34.535
ENSECAG00000026323	3.73	-1.23	0.62	-1.97	0.05	0.1289	8.77848	3.35948	10.2314	0	0	0
ENSECAG00000013283	879.37	-1.23	0.42	-2.94	0	0.0149	1175.34	1274.08	1361.41	432.183	841.179	192.015
ENSECAG00000004645	3.64	-1.23	0.62	-1.97	0.05	0.129	8.77848	9.23858	3.83676	0	0	0
ENSECAG00000012089	672.01	-1.23	0.33	-3.77	0	0.0012	890.528	876.825	1104.35	341.068	250.161	569.138
ENSECAG00000021097	900	-1.23	0.23	-5.31	0	0	1188.02	1315.24	1310.89	641.503	520.255	424.09
ENSECAG00000022110	501.09	-1.23	0.27	-4.58	0	0.0001	763.727	697.933	666.958	249.952	241.191	386.793
ENSECAG00000021486	192.37	-1.23	0.3	-4.14	0	0.0003	275.059	259.52	285.839	123.129	130.562	80.1213
ENSECAG00000014321	12.66	-1.23	0.67	-1.83	0.07	0.1642	14.6308	23.5164	28.1363	0	0	9.66981
ENSECAG00000023201	20.68	-1.23	0.67	-1.83	0.07	0.165	45.8432	22.6765	39.0071	0	0	16.5768
ENSECAG00000002455	19.86	-1.22	0.54	-2.28	0.02	0.0706	34.1385	30.2354	24.2995	9.85033	10.9632	9.66981
ENSECAG00000017933	80.68	-1.22	0.59	-2.06	0.04	0.108	116.071	128.5	123.416	32.0136	3.98663	80.1213
ENSECAG00000008899	1054.16	-1.22	0.25	-4.96	0	0	1399.68	1574.76	1493.78	594.714	477.399	784.636
ENSECAG00000007338	110.42	-1.22	0.48	-2.57	0.01	0.0372	141.431	161.255	180.328	59.102	20.9298	99.4609
ENSECAG00000020213	145.04	-1.22	0.3	-4.04	0	0.0005	179.471	245.242	193.757	82.4965	94.6825	74.5957
ENSECAG00000005405	76.75	-1.22	0.4	-3.04	0	0.0114	86.8094	118.422	126.613	41.8639	57.8061	29.0094
ENSECAG00000018485	1249.16	-1.22	0.21	-5.71	0	0	1730.34	1748.61	1802.64	632.884	686.697	893.767
ENSECAG00000013309	453.76	-1.22	0.31	-4	0	0.0005	570.601	659.299	702.767	198.238	217.271	374.36
ENSECAG00000022948	124.84	-1.22	0.47	-2.62	0.01	0.0325	139.48	194.85	210.383	83.7278	23.9198	96.6981
ENSECAG00000009847	541.13	-1.22	0.25	-4.8	0	0	728.614	729.848	835.775	248.721	305.974	397.844
ENSECAG00000009670	88.45	-1.22	0.52	-2.34	0.02	0.0628	118.997	123.461	150.273	66.4897	61.7928	9.66981
ENSECAG00000024314	113.77	-1.22	0.48	-2.53	0.01	0.0412	163.865	159.575	176.491	45.5578	113.619	23.4838
ENSECAG00000005413	54.2	-1.22	0.52	-2.36	0.02	0.0596	81.9324	93.2257	65.225	40.6326	35.8797	8.28841
ENSECAG00000017091	25.01	-1.22	0.54	-2.25	0.02	0.0757	31.2124	41.1537	39.0071	14.7755	5.97994	17.9582
ENSECAG00000009897	146.54	-1.22	0.28	-4.4	0	0.0001	205.806	203.249	213.58	75.1088	91.6925	89.7911
ENSECAG00000016827	229.69	-1.22	0.3	-4.11	0	0.0004	287.739	323.35	365.772	166.224	99.6657	135.377
ENSECAG00000021434	635.94	-1.22	0.3	-4.1	0	0.0004	807.62	843.23	1053.83	381.7	247.171	482.109
ENSECAG00000021976	3.64	-1.22	0.62	-1.95	0.05	0.1317	3.90154	10.9183	7.03407	0	0	0
ENSECAG00000008748	61.99	-1.22	0.58	-2.08	0.04	0.104	83.8832	93.2257	104.872	7.38775	68.7694	13.814
ENSECAG00000008867	137.97	-1.22	0.51	-2.38	0.02	0.0574	204.831	221.726	182.246	113.279	15.9465	89.7911
ENSECAG00000006934	34.08	-1.22	0.58	-2.09	0.04	0.1037	59.4986	46.1929	48.599	20.932	2.98997	26.2466
ENSECAG00000024429	114.25	-1.22	0.52	-2.35	0.02	0.0614	145.333	181.412	178.41	113.279	15.9465	51.1119
ENSECAG00000011185	23.08	-1.22	0.54	-2.25	0.02	0.0754	40.9662	33.5948	28.1363	9.85033	7.97326	17.9582
ENSECAG00000008394	340.43	-1.22	0.27	-4.47	0	0.0001	473.062	502.243	470.004	161.299	259.131	176.819
ENSECAG00000004871	2065.67	-1.22	0.35	-3.45	0	0.0035	2310.69	3145.32	3383.39	1012.12	688.69	1853.84
ENSECAG00000023740	207.31	-1.22	0.39	-3.09	0	0.0097	261.404	298.154	331.88	153.911	54.8162	143.666
ENSECAG00000004262	304.78	-1.22	0.38	-3.21	0	0.0069	396.982	424.135	486.63	243.796	83.7192	193.396
ENSECAG00000015006	1238.64	-1.22	0.32	-3.83	0	0.001	1674.74	1634.39	1966.34	722.768	426.569	1007.04
ENSECAG00000003967	850.05	-1.21	0.36	-3.35	0	0.0046	1104.14	1262.33	1272.53	556.544	229.231	675.506
ENSECAG00000021258	73.54	-1.21	0.51	-2.38	0.02	0.0574	75.1047	131.02	117.661	20.932	21.9265	74.5957
ENSECAG00000019122	135.37	-1.21	0.37	-3.32	0	0.0051	193.126	208.288	177.77	84.9591	45.8462	102.224
ENSECAG00000019242	2646.54	-1.21	0.25	-4.93	0	0	3315.34	3701.31	4176.96	1834.62	1149.15	1701.89
ENSECAG00000022663	94.63	-1.21	0.42	-2.9	0	0.0166	141.431	128.5	138.124	51.7142	27.9064	80.1213
ENSECAG00000013081	1783.9	-1.21	0.44	-2.74	0.01	0.0245	1806.42	1945.14	3985.12	1099.54	369.76	1497.44
ENSECAG00000023647	71.76	-1.21	0.5	-2.45	0.01	0.0491	102.416	96.5852	115.742	67.721	14.9499	33.1536
ENSECAG00000007379	9.9	-1.21	0.67	-1.81	0.07	0.1693	14.6308	18.4772	15.9865	0	1.99331	8.28841
ENSECAG00000018281	14.68	-1.21	0.65	-1.85	0.06	0.1577	20.4831	24.3563	25.5784	0	7.97326	9.66981
ENSECAG00000000391	61.98	-1.21	0.39	-3.1	0	0.0095	94.6125	100.785	70.9802	29.551	35.8797	40.0607
ENSECAG00000015238	43.7	-1.21	0.53	-2.3	0.02	0.0673	63.4001	67.1897	62.6672	40.6326	8.96992	19.3396
ENSECAG00000017991	370.42	-1.21	0.25	-4.81	0	0	498.422	505.602	561.447	219.17	175.412	262.466
ENSECAG00000014680	376.84	-1.21	0.31	-3.86	0	0.0009	531.585	482.086	590.222	164.993	313.947	178.201
ENSECAG00000018375	220.74	-1.21	0.28	-4.36	0	0.0001	352.114	298.994	285.2	108.354	155.479	124.326
ENSECAG00000009175	90.57	-1.21	0.34	-3.52	0	0.0028	125.825	152.856	108.069	57.8707	51.8262	46.9677
ENSECAG00000003955	228.27	-1.21	0.48	-2.52	0.01	0.0419	310.173	361.984	324.846	151.449	31.893	189.252
ENSECAG00000016695	53.54	-1.21	0.61	-1.98	0.05	0.1254	63.4001	85.6668	96.5586	9.85033	4.98329	60.7817
ENSECAG00000021781	636.34	-1.21	0.28	-4.33	0	0.0002	860.291	869.266	965.586	321.367	289.031	512.5
ENSECAG00000009743	33.17	-1.21	0.49	-2.48	0.01	0.0457	51.6955	41.9935	51.1569	19.7007	10.9632	23.4838
ENSECAG00000007001	834.1	-1.21	0.42	-2.91	0	0.0161	1101.21	1148.94	1345.43	563.931	165.445	679.65
ENSECAG00000000763	35.81	-1.21	0.57	-2.12	0.03	0.0978	53.6462	48.7125	58.1909	14.7755	4.98329	34.535
ENSECAG00000009999	224.54	-1.21	0.37	-3.22	0	0.0068	292.616	347.707	322.288	108.354	200.328	75.9771
ENSECAG00000012890	104.19	-1.21	0.39	-3.09	0	0.0098	123.874	153.696	168.818	66.4897	34.883	77.3585
ENSECAG00000013718	753.87	-1.21	0.22	-5.49	0	0	1072.92	1058.24	1046.8	535.612	432.549	377.123
ENSECAG00000016432	126.02	-1.2	0.35	-3.42	0	0.0038	172.643	158.736	205.906	54.1768	63.7861	100.842
ENSECAG00000000420	20.88	-1.2	0.65	-1.86	0.06	0.1556	32.1877	28.5556	38.3676	0	10.9632	15.1954
ENSECAG00000022405	43.85	-1.2	0.58	-2.07	0.04	0.1065	61.4493	68.0295	68.4223	41.8639	3.98663	19.3396
ENSECAG00000023078	83.8	-1.2	0.44	-2.77	0.01	0.023	120.948	125.981	115.103	72.6462	23.9198	44.2049
ENSECAG00000019593	609.43	-1.2	0.35	-3.47	0	0.0032	766.654	890.263	940.647	283.197	223.251	552.561
ENSECAG00000023784	285.19	-1.2	0.27	-4.41	0	0.0001	408.687	419.935	377.921	124.36	192.355	187.871
ENSECAG00000001415	1117.18	-1.2	0.2	-6.02	0	0	1599.63	1521.01	1578.83	778.176	607.961	617.487
ENSECAG00000009755	237	-1.2	0.37	-3.26	0	0.006	317.976	305.713	388.792	192.081	73.7526	143.666
ENSECAG00000011044	78.8	-1.2	0.4	-3.03	0	0.0117	105.342	104.984	127.892	27.0884	50.8295	56.6375
ENSECAG00000008560	3.59	-1.2	0.62	-1.93	0.05	0.1369	5.85232	4.19935	11.5103	0	0	0
ENSECAG00000008108	168	-1.2	0.48	-2.5	0.01	0.0437	270.182	253.641	210.383	59.102	177.405	37.2979
ENSECAG00000024173	89.49	-1.2	0.48	-2.51	0.01	0.043	159.963	118.422	112.545	72.6462	56.8095	16.5768
ENSECAG00000010577	43.09	-1.2	0.56	-2.15	0.03	0.0916	60.4739	53.7517	78.0142	29.551	4.98329	31.7722
ENSECAG00000010726	1432.39	-1.2	0.32	-3.75	0	0.0013	2322.39	2072.8	1690.09	1089.69	481.386	937.972
ENSECAG00000007577	73.99	-1.2	0.38	-3.2	0	0.0072	98.514	91.5459	126.613	49.2517	44.8496	33.1536
ENSECAG00000014352	3.49	-1.2	0.62	-1.93	0.05	0.1375	7.80309	4.19935	8.95245	0	0	0
ENSECAG00000008617	3.5	-1.2	0.62	-1.93	0.05	0.1377	4.87693	5.8791	10.2314	0	0	0
ENSECAG00000022800	3.41	-1.2	0.62	-1.93	0.05	0.138	7.80309	7.55884	5.11569	0	0	0
ENSECAG00000019914	31.8	-1.2	0.5	-2.42	0.02	0.0519	55.597	37.7942	46.0412	23.3945	16.9432	11.0512
ENSECAG00000021451	83.72	-1.2	0.42	-2.86	0	0.0181	118.997	120.941	120.219	27.0884	41.8596	73.2143
ENSECAG00000012731	17.72	-1.2	0.67	-1.79	0.07	0.1764	25.36	33.5948	32.6125	14.7755	0	0
ENSECAG00000024956	1086.68	-1.2	0.18	-6.71	0	0	1513.8	1500.01	1549.41	656.278	699.654	600.91
ENSECAG00000013192	138.6	-1.2	0.33	-3.68	0	0.0016	194.102	189.811	205.267	104.66	79.7326	58.0189
ENSECAG00000023359	98.91	-1.2	0.52	-2.31	0.02	0.067	94.6125	138.579	203.349	30.7823	102.656	23.4838
ENSECAG00000008102	70.87	-1.2	0.65	-1.85	0.06	0.1584	111.194	107.503	117.021	59.102	0	30.3908
ENSECAG00000023870	94.76	-1.2	0.39	-3.06	0	0.0106	146.308	148.657	111.266	78.8027	44.8496	38.6793
ENSECAG00000009382	293.36	-1.2	0.27	-4.46	0	0.0001	403.81	409.017	427.16	163.762	218.268	138.14
ENSECAG00000022521	4.46	-1.2	0.66	-1.82	0.07	0.1659	11.7046	9.23858	3.83676	0	1.99331	0
ENSECAG00000016476	164.86	-1.2	0.49	-2.46	0.01	0.0483	232.142	245.242	241.716	125.592	22.9231	121.563
ENSECAG00000018627	513.77	-1.2	0.21	-5.64	0	0	715.933	710.531	732.822	270.884	302.984	349.495
ENSECAG00000021963	260	-1.2	0.29	-4.17	0	0.0003	324.804	369.543	404.139	174.843	112.622	174.057
ENSECAG00000008889	14.81	-1.19	0.58	-2.05	0.04	0.1114	26.3354	17.6373	23.0206	7.38775	8.96992	5.52561
ENSECAG00000016171	3.83	-1.19	0.62	-1.92	0.05	0.1395	2.92616	14.2778	5.75515	0	0	0
ENSECAG00000020013	12.99	-1.19	0.66	-1.8	0.07	0.1717	21.4585	23.5164	17.9049	0	3.98663	11.0512
ENSECAG00000008021	24.61	-1.19	0.53	-2.24	0.03	0.0768	31.2124	41.9935	35.8098	14.7755	16.9432	6.90701
ENSECAG00000007789	155.21	-1.19	0.35	-3.41	0	0.0038	182.397	249.442	227.648	103.428	57.8061	110.512
ENSECAG00000000982	38.52	-1.19	0.54	-2.2	0.03	0.083	40.9662	64.6701	64.5855	22.1632	6.9766	31.7722
ENSECAG00000010480	1633.03	-1.19	0.33	-3.66	0	0.0018	1821.05	2593.52	2513.72	577.476	1354.46	937.972
ENSECAG00000016987	113.32	-1.19	0.6	-1.98	0.05	0.1248	164.84	171.334	179.688	4.92517	124.582	34.535
ENSECAG00000019813	269.23	-1.19	0.31	-3.87	0	0.0008	339.434	382.141	416.928	200.701	107.639	168.531
ENSECAG00000018032	63.44	-1.19	0.36	-3.26	0	0.0061	83.8832	95.7453	90.8034	38.17	38.8696	33.1536
ENSECAG00000008164	6937.23	-1.19	0.25	-4.8	0	0	8556.09	10076.8	10560.7	3846.55	3226.18	5357.08
ENSECAG00000020477	88.15	-1.19	0.49	-2.44	0.01	0.0502	120.948	153.696	109.987	16.0068	75.746	52.4933
ENSECAG00000005572	964.42	-1.19	0.17	-6.96	0	0	1360.66	1343.79	1334.55	571.319	596.001	580.189
ENSECAG00000000131	3.35	-1.19	0.62	-1.91	0.06	0.1421	7.80309	5.8791	6.39461	0	0	0
ENSECAG00000008862	3.98	-1.19	0.62	-1.92	0.06	0.1407	3.90154	3.35948	16.626	0	0	0
ENSECAG00000014713	19.95	-1.19	0.55	-2.15	0.03	0.0915	35.1139	30.2354	23.6601	9.85033	13.9532	6.90701
ENSECAG00000012351	273.87	-1.19	0.42	-2.81	0	0.0205	365.77	388.02	422.044	166.224	60.7961	240.364
ENSECAG00000000735	102.57	-1.19	0.37	-3.25	0	0.0062	127.776	136.899	171.376	55.4081	43.8529	80.1213
ENSECAG00000020409	268.24	-1.19	0.39	-3.03	0	0.0115	356.991	382.981	405.418	190.85	68.7694	204.447
ENSECAG00000000246	107.25	-1.18	0.33	-3.59	0	0.0022	139.48	148.657	166.26	78.8027	57.8061	52.4933
ENSECAG00000005021	63.29	-1.18	0.55	-2.15	0.03	0.0911	105.342	81.4675	94.0007	70.1836	14.9499	13.814
ENSECAG00000007827	330.99	-1.18	0.32	-3.7	0	0.0015	402.835	521.56	475.759	270.884	132.555	182.345
ENSECAG00000021502	170.69	-1.18	0.45	-2.64	0.01	0.0312	206.782	251.121	277.526	70.1836	45.8462	172.675
ENSECAG00000021370	3.37	-1.18	0.62	-1.91	0.06	0.1437	8.77848	5.03923	6.39461	0	0	0
ENSECAG00000018012	199.65	-1.18	0.44	-2.7	0.01	0.0267	274.084	287.236	297.349	65.2584	66.776	207.21
ENSECAG00000014505	600.29	-1.18	0.27	-4.35	0	0.0001	786.161	807.956	932.334	386.626	252.154	436.523
ENSECAG00000023092	16.02	-1.18	0.66	-1.78	0.08	0.1797	21.4585	26.8759	30.0547	0	14.9499	2.7628
ENSECAG00000012082	32.4	-1.18	0.65	-1.82	0.07	0.1683	48.7693	50.3923	54.3542	27.0884	0	13.814
ENSECAG00000006293	496.82	-1.18	0.27	-4.33	0	0.0002	678.869	701.292	710.441	329.986	205.311	355.02
ENSECAG00000001832	3.39	-1.18	0.65	-1.83	0.07	0.164	8.77848	4.19935	6.39461	0	0.996657	0
ENSECAG00000022209	361.98	-1.18	0.34	-3.48	0	0.0031	475.988	504.762	552.494	226.558	120.596	291.476
ENSECAG00000016883	1074.13	-1.18	0.19	-6.29	0	0	1429.92	1453.82	1608.88	700.605	594.008	657.547
ENSECAG00000014600	223.76	-1.18	0.41	-2.85	0	0.0188	277.985	351.066	329.322	221.632	72.756	89.7911
ENSECAG00000018565	78.85	-1.18	0.55	-2.13	0.03	0.0945	99.4894	115.062	134.926	62.7959	6.9766	53.8747
ENSECAG00000019814	151.44	-1.18	0.3	-3.95	0	0.0006	259.453	181.412	198.233	87.4217	93.6858	88.4097
ENSECAG00000009550	10607.7	-1.18	0.36	-3.28	0	0.0058	15426.7	14077.9	15544.7	6877.99	2822.53	8896.23
ENSECAG00000005573	310.32	-1.18	0.26	-4.45	0	0.0001	413.564	446.811	443.146	192.081	142.522	223.787
ENSECAG00000008076	41.46	-1.18	0.66	-1.79	0.07	0.1748	53.6462	68.8694	75.4564	0	7.97326	42.8235
ENSECAG00000021638	7.24	-1.18	0.67	-1.77	0.08	0.1827	17.557	12.5981	8.31299	0	4.98329	0
ENSECAG00000020521	2030.39	-1.18	0.23	-5.13	0	0	2757.42	2854.72	2899.32	1014.58	1549.8	1106.5
ENSECAG00000008973	3.3	-1.18	0.62	-1.9	0.06	0.1463	5.85232	7.55884	6.39461	0	0	0
ENSECAG00000001580	223.96	-1.17	0.27	-4.42	0	0.0001	297.493	318.311	324.207	140.367	108.636	154.717
ENSECAG00000015986	235.41	-1.17	0.46	-2.53	0.01	0.0405	387.228	328.39	300.547	94.8094	52.8228	248.652
ENSECAG00000019790	3.29	-1.17	0.62	-1.9	0.06	0.1468	6.8277	5.8791	7.03407	0	0	0
ENSECAG00000009283	3.63	-1.17	0.62	-1.9	0.06	0.1462	2.92616	6.71897	12.1498	0	0	0
ENSECAG00000021403	578.7	-1.17	0.31	-3.8	0	0.0011	641.804	844.91	952.797	270.884	281.057	480.728
ENSECAG00000010990	899.68	-1.17	0.2	-5.88	0	0	1149.98	1196.82	1413.85	581.17	545.172	511.119
ENSECAG00000009586	12.08	-1.17	0.67	-1.75	0.08	0.1867	19.5077	25.1961	17.9049	9.85033	0	0
ENSECAG00000017584	676.51	-1.17	0.28	-4.13	0	0.0003	1004.65	983.489	858.796	290.585	547.165	374.36
ENSECAG00000003775	987.57	-1.17	0.21	-5.63	0	0	1459.18	1336.23	1333.28	566.394	527.232	703.134
ENSECAG00000013420	143.98	-1.17	0.36	-3.23	0	0.0066	193.126	233.484	183.525	88.653	51.8262	113.275
ENSECAG00000012829	4927.7	-1.17	0.29	-4.08	0	0.0004	6693.1	7175.86	6860.14	2031.63	4202.9	2602.56
ENSECAG00000015084	135.59	-1.17	0.34	-3.48	0	0.0031	165.816	181.412	226.369	93.5782	89.6992	56.6375
ENSECAG00000014518	14.06	-1.17	0.67	-1.74	0.08	0.1893	24.3847	24.3563	23.6601	0	11.9599	0
ENSECAG00000021619	49.15	-1.17	0.47	-2.47	0.01	0.0465	55.597	81.4675	75.4564	13.5442	32.8897	35.9165
ENSECAG00000013416	66.77	-1.17	0.49	-2.37	0.02	0.0579	82.9078	96.5852	109.987	44.3265	12.9565	53.8747
ENSECAG00000009976	143.17	-1.17	0.49	-2.39	0.02	0.0556	168.742	249.442	202.709	126.823	22.9231	88.4097
ENSECAG00000020855	603.52	-1.17	0.2	-5.74	0	0	800.792	833.152	886.293	396.476	325.907	378.504
ENSECAG00000009562	35.06	-1.17	0.65	-1.8	0.07	0.1715	48.7693	62.9903	53.0752	23.3945	0	22.1024
ENSECAG00000022815	229.92	-1.17	0.39	-2.96	0	0.0139	297.493	356.105	324.846	155.143	60.7961	185.108
ENSECAG00000015030	28.54	-1.17	0.51	-2.3	0.02	0.0677	29.2616	47.0328	47.9596	12.3129	13.9532	20.721
ENSECAG00000009170	130.89	-1.17	0.41	-2.87	0	0.0176	153.136	190.651	214.219	113.279	40.863	73.2143
ENSECAG00000022359	95.55	-1.17	0.42	-2.75	0.01	0.0238	124.849	145.298	138.124	71.4149	25.9131	67.6887
ENSECAG00000020052	140.61	-1.17	0.39	-3	0	0.0125	200.93	187.291	209.104	77.5714	45.8462	122.945
ENSECAG00000005102	13.23	-1.17	0.67	-1.74	0.08	0.1904	20.4831	23.5164	24.2995	11.0816	0	0
ENSECAG00000009065	10493	-1.17	0.31	-3.73	0	0.0014	12214.8	16879.7	15102.8	5412.76	4138.12	9209.81
ENSECAG00000015548	111.79	-1.16	0.53	-2.19	0.03	0.0855	171.668	167.974	151.552	113.279	53.8195	12.4326
ENSECAG00000017977	93.66	-1.16	0.41	-2.81	0	0.0208	140.456	137.739	122.137	27.0884	73.7526	60.7817
ENSECAG00000007145	339.44	-1.16	0.37	-3.16	0	0.0081	441.85	490.485	505.814	214.245	99.6657	284.569
ENSECAG00000010225	41.5	-1.16	0.52	-2.23	0.03	0.0791	79.9817	60.4707	40.9255	16.0068	12.9565	38.6793
ENSECAG00000016444	220.31	-1.16	0.51	-2.27	0.02	0.0728	292.616	334.269	333.799	96.0407	28.9031	236.22
ENSECAG00000011037	1632.34	-1.16	0.25	-4.69	0	0	2341.9	2358.36	2131.32	1147.56	705.633	1109.27
ENSECAG00000008014	85.38	-1.16	0.46	-2.52	0.01	0.0414	141.431	118.422	107.429	25.8571	34.883	84.2655
ENSECAG00000011579	53.37	-1.16	0.65	-1.79	0.07	0.1753	76.0801	83.1472	92.0824	46.7891	0	22.1024
ENSECAG00000001359	174.22	-1.16	0.28	-4.2	0	0.0003	260.428	239.363	230.845	123.129	90.6958	100.842
ENSECAG00000011670	3708.43	-1.16	0.45	-2.56	0.01	0.038	4011.76	5341.58	6590.92	2389.94	583.045	3333.32
ENSECAG00000010909	113.04	-1.16	0.63	-1.85	0.06	0.1583	167.766	173.853	178.41	33.2449	1.99331	122.945
ENSECAG00000015106	125.1	-1.16	0.33	-3.52	0	0.0027	168.742	205.768	153.471	59.102	91.6925	71.8329
ENSECAG00000011101	1145.25	-1.16	0.18	-6.61	0	0	1684.49	1536.12	1548.13	668.591	700.65	733.524
ENSECAG00000010284	239.73	-1.16	0.32	-3.6	0	0.0021	265.305	366.184	377.921	99.7346	145.512	183.726
ENSECAG00000023522	92.19	-1.16	0.41	-2.85	0	0.0184	124.849	125.141	141.96	46.7891	32.8897	81.5027
ENSECAG00000018021	3.38	-1.16	0.62	-1.88	0.06	0.1514	5.85232	4.19935	10.2314	0	0	0
ENSECAG00000022602	231.92	-1.16	0.28	-4.08	0	0.0004	345.287	297.314	329.322	144.061	105.646	169.912
ENSECAG00000013118	477.46	-1.16	0.38	-3.05	0	0.0108	599.863	674.416	749.448	382.932	126.575	331.536
ENSECAG00000017101	648.51	-1.16	0.24	-4.91	0	0	883.7	915.459	909.953	304.129	456.469	421.328
ENSECAG00000020042	8.93	-1.16	0.67	-1.73	0.08	0.1932	14.6308	13.4379	18.5444	0	6.9766	0
ENSECAG00000011852	98.61	-1.16	0.55	-2.08	0.04	0.104	123.874	143.618	167.539	24.6258	15.9465	116.038
ENSECAG00000012194	75.04	-1.16	0.4	-2.91	0	0.0161	88.7601	92.3858	137.484	56.6394	34.883	40.0607
ENSECAG00000017904	192.91	-1.16	0.27	-4.32	0	0.0002	260.428	260.36	287.118	129.286	123.586	96.6981
ENSECAG00000021398	405.43	-1.16	0.28	-4.2	0	0.0003	542.315	603.027	553.773	206.857	324.91	201.685
ENSECAG00000011638	274.59	-1.16	0.26	-4.5	0	0.0001	358.942	358.625	429.718	157.605	146.509	196.159
ENSECAG00000012834	44.36	-1.16	0.65	-1.79	0.07	0.1768	58.5232	65.5099	83.7694	0	16.9432	41.4421
ENSECAG00000005945	112.54	-1.15	0.32	-3.58	0	0.0023	166.791	157.056	150.273	56.6394	83.7192	60.7817
ENSECAG00000022083	636.59	-1.15	0.37	-3.13	0	0.0089	910.035	928.897	853.68	430.952	172.422	523.551
ENSECAG00000007013	40.61	-1.15	0.47	-2.45	0.01	0.049	59.4986	67.1897	47.9596	20.932	14.9499	33.1536
ENSECAG00000019562	3.37	-1.15	0.62	-1.87	0.06	0.1532	10.7292	5.03923	4.47623	0	0	0
ENSECAG00000008781	3.53	-1.15	0.62	-1.87	0.06	0.1529	2.92616	6.71897	11.5103	0	0	0
ENSECAG00000019478	15.57	-1.15	0.66	-1.76	0.08	0.185	24.3847	31.0752	18.5444	0	6.9766	12.4326
ENSECAG00000004807	140.82	-1.15	0.36	-3.21	0	0.007	216.536	176.373	201.43	56.6394	73.7526	120.182
ENSECAG00000002830	207.03	-1.15	0.38	-3.03	0	0.0116	283.837	301.514	290.955	163.762	59.7994	142.284
ENSECAG00000019043	17.42	-1.15	0.67	-1.72	0.09	0.1963	27.3108	29.3955	32.6125	0	0	15.1954
ENSECAG00000020970	45.92	-1.15	0.42	-2.71	0.01	0.0263	60.4739	62.1504	72.8985	28.3197	19.9331	31.7722
ENSECAG00000017998	5618.29	-1.15	0.22	-5.3	0	0	7484.14	8118.19	7801.42	3995.54	2669.05	3641.38
ENSECAG00000006134	748.96	-1.15	0.28	-4.17	0	0.0003	1108.04	958.293	1066.62	364.462	374.743	621.631
ENSECAG00000003836	3.26	-1.15	0.62	-1.87	0.06	0.1542	8.77848	5.03923	5.75515	0	0	0
ENSECAG00000013080	1159.36	-1.15	0.19	-5.92	0	0	1483.56	1659.58	1679.22	791.72	706.63	635.445
ENSECAG00000015900	14.92	-1.15	0.67	-1.72	0.09	0.1975	24.3847	31.0752	21.1022	0	12.9565	0
ENSECAG00000002133	27.25	-1.15	0.67	-1.71	0.09	0.1982	40.9662	41.9935	55.6331	0	24.9164	0
ENSECAG00000012875	209.36	-1.15	0.41	-2.78	0.01	0.0221	303.345	300.674	285.839	125.592	52.8228	187.871
ENSECAG00000024481	174.6	-1.15	0.34	-3.42	0	0.0038	237.994	288.916	208.464	130.517	112.622	69.0701
ENSECAG00000009669	67.03	-1.15	0.48	-2.38	0.02	0.0574	80.9571	109.183	98.477	20.932	24.9164	67.6887
ENSECAG00000013413	48.3	-1.15	0.57	-2	0.05	0.1221	63.4001	61.3106	89.5245	18.4694	5.97994	51.1119
ENSECAG00000009782	63.38	-1.15	0.42	-2.72	0.01	0.0259	78.0309	89.8662	101.674	50.4829	22.9231	37.2979
ENSECAG00000000352	98.71	-1.15	0.33	-3.51	0	0.0028	134.603	155.376	124.695	67.721	51.8262	58.0189
ENSECAG00000008755	253.76	-1.15	0.26	-4.35	0	0.0001	344.311	357.785	356.819	150.218	125.579	187.871
ENSECAG00000023318	7258.47	-1.15	0.35	-3.23	0	0.0066	10126.5	10222.9	10256.3	3141.02	7191.88	2612.23
ENSECAG00000004417	47.82	-1.15	0.65	-1.77	0.08	0.1818	62.4247	70.5492	90.8034	25.8571	0	37.2979
ENSECAG00000018474	54.15	-1.15	0.64	-1.79	0.07	0.1757	70.2278	87.3466	93.3613	13.5442	0.996657	59.4003
ENSECAG00000020081	81.06	-1.14	0.34	-3.33	0	0.0049	125.825	115.902	99.7559	49.2517	52.8228	42.8235
ENSECAG00000020905	123.57	-1.14	0.42	-2.71	0.01	0.0265	119.973	199.889	205.267	77.5714	37.873	100.842
ENSECAG00000009488	144.67	-1.14	0.31	-3.67	0	0.0017	174.594	236.004	196.314	92.3469	99.6657	69.0701
ENSECAG00000004992	533.17	-1.14	0.39	-2.95	0	0.0143	712.032	739.926	803.163	366.925	133.552	443.43
ENSECAG00000019633	235.35	-1.14	0.44	-2.61	0.01	0.034	234.093	317.471	452.099	169.918	54.8162	183.726
ENSECAG00000012525	38.29	-1.14	0.44	-2.59	0.01	0.0354	59.4986	51.2321	53.0752	19.7007	26.9098	19.3396
ENSECAG00000016242	406.26	-1.14	0.41	-2.78	0.01	0.0222	505.25	592.949	626.032	283.197	91.6925	338.443
ENSECAG00000008231	10.44	-1.14	0.67	-1.71	0.09	0.1991	9.75386	23.5164	21.1022	0	0	8.28841
ENSECAG00000021325	75.98	-1.14	0.64	-1.79	0.07	0.175	119.973	133.539	97.8375	51.7142	52.8228	0
ENSECAG00000000649	7.87	-1.14	0.67	-1.71	0.09	0.1997	17.557	10.9183	12.7892	0	5.97994	0
ENSECAG00000013775	82.22	-1.14	0.42	-2.72	0.01	0.0257	106.317	115.902	126.613	61.5646	24.9164	58.0189
ENSECAG00000024119	696.08	-1.14	0.27	-4.16	0	0.0003	946.125	1109.47	848.565	561.469	337.867	372.979
ENSECAG00000024991	953.21	-1.14	0.38	-3	0	0.0127	1119.74	1354.71	1550.05	743.7	245.178	705.896
ENSECAG00000003428	806.79	-1.14	0.44	-2.62	0.01	0.033	871.02	1298.44	1268.69	151.449	673.74	577.426
ENSECAG00000019884	5428.91	-1.14	0.18	-6.32	0	0	7212.98	7528.6	7759.86	3762.83	2962.07	3347.14
ENSECAG00000006737	234.69	-1.14	0.47	-2.44	0.01	0.0495	328.705	338.468	338.275	136.673	40.863	225.169
ENSECAG00000019749	462.73	-1.14	0.46	-2.49	0.01	0.0447	574.502	751.684	652.89	299.204	76.7426	421.328
ENSECAG00000008344	582.07	-1.14	0.24	-4.81	0	0	779.334	805.436	836.415	427.258	360.79	283.187
ENSECAG00000019386	166.49	-1.14	0.47	-2.41	0.02	0.0532	219.462	265.399	228.927	83.7278	32.8897	168.531
ENSECAG00000015463	429.34	-1.14	0.31	-3.7	0	0.0015	533.536	636.622	625.393	342.299	167.438	270.755
ENSECAG00000012575	103.69	-1.14	0.37	-3.09	0	0.0097	158.988	128.5	148.994	81.2652	40.863	63.5445
ENSECAG00000025131	128.37	-1.14	0.38	-3.02	0	0.0118	155.086	173.853	212.301	44.3265	90.6958	93.9353
ENSECAG00000018796	608.9	-1.13	0.22	-5.27	0	0	866.143	896.142	764.156	412.483	324.91	389.555
ENSECAG00000015071	581.45	-1.13	0.35	-3.27	0	0.0059	752.998	881.864	806.36	329.986	195.345	522.17
ENSECAG00000013583	160.34	-1.13	0.33	-3.44	0	0.0035	184.348	277.997	209.104	89.8843	77.7393	122.945
ENSECAG00000023404	3.25	-1.13	0.61	-1.85	0.06	0.1599	4.87693	5.03923	9.59191	0	0	0
ENSECAG00000023798	80.24	-1.13	0.54	-2.11	0.03	0.0988	124.849	119.262	105.511	43.0952	9.96657	78.7399
ENSECAG00000012449	3.29	-1.13	0.61	-1.84	0.07	0.1604	3.90154	10.0785	5.75515	0	0	0
ENSECAG00000023051	98.74	-1.13	0.37	-3.08	0	0.01	116.071	134.379	164.341	67.721	40.863	69.0701
ENSECAG00000010108	41.78	-1.13	0.48	-2.34	0.02	0.0622	46.8185	58.791	74.1775	29.551	28.9031	12.4326
ENSECAG00000022500	2278.02	-1.13	0.28	-4.09	0	0.0004	2946.64	3215.87	3327.11	1031.82	1943.48	1203.2
ENSECAG00000020509	3.15	-1.13	0.61	-1.84	0.07	0.1617	6.8277	5.03923	7.03407	0	0	0
ENSECAG00000016217	1433.76	-1.13	0.24	-4.76	0	0	2047.34	2063.56	1841.65	1049.06	937.855	663.073
ENSECAG00000014269	350.32	-1.13	0.3	-3.81	0	0.0011	485.742	564.393	412.452	176.075	285.044	178.201
ENSECAG00000019888	94.82	-1.13	0.39	-2.92	0	0.0155	101.44	152.017	145.797	43.0952	47.8396	78.7399
ENSECAG00000011555	89.99	-1.13	0.43	-2.64	0.01	0.0313	103.391	144.458	134.287	25.8571	69.766	62.1631
ENSECAG00000013319	107.99	-1.13	0.36	-3.13	0	0.0087	138.505	133.539	181.607	44.3265	76.7426	73.2143
ENSECAG00000019509	4207.54	-1.13	0.3	-3.7	0	0.0015	6034.71	5835.42	5693.76	2602.95	3556.07	1522.3
ENSECAG00000008351	10511.2	-1.13	0.28	-4.03	0	0.0005	13675.9	14387.8	15704.5	7755.9	4028.49	7514.83
ENSECAG00000017678	27.52	-1.13	0.55	-2.07	0.04	0.1074	39.9908	31.0752	49.2385	6.15646	17.9398	20.721
ENSECAG00000021897	135.21	-1.13	0.42	-2.71	0.01	0.0266	175.57	196.53	201.43	67.721	128.569	41.4421
ENSECAG00000010036	31.15	-1.13	0.52	-2.15	0.03	0.0912	33.1631	65.5099	36.4493	24.6258	11.9599	15.1954
ENSECAG00000010856	174.31	-1.13	0.3	-3.8	0	0.0011	235.068	232.644	259.621	110.816	127.572	80.1213
ENSECAG00000017507	19.93	-1.12	0.67	-1.68	0.09	0.2099	41.9416	30.2354	29.4152	0	0	17.9582
ENSECAG00000011460	67.34	-1.12	0.41	-2.72	0.01	0.0255	80.9571	116.742	86.9667	54.1768	27.9064	37.2979
ENSECAG00000007736	101.44	-1.12	0.61	-1.85	0.06	0.1595	105.342	179.732	171.376	118.204	4.98329	29.0094
ENSECAG00000020949	316.45	-1.12	0.25	-4.54	0	0.0001	439.899	409.857	462.97	160.068	199.331	226.55
ENSECAG00000016103	82.69	-1.12	0.39	-2.89	0	0.0169	122.899	125.141	100.395	70.1836	38.8696	38.6793
ENSECAG00000016223	655.77	-1.12	0.24	-4.62	0	0	945.149	892.783	883.095	398.938	498.329	316.341
ENSECAG00000015555	25.23	-1.12	0.57	-1.98	0.05	0.1255	24.3847	44.5132	42.2044	23.3945	9.96657	6.90701
ENSECAG00000014015	174.51	-1.12	0.46	-2.42	0.02	0.0519	228.24	257	258.982	56.6394	52.8228	193.396
ENSECAG00000017374	7.73	-1.12	0.67	-1.68	0.09	0.2091	15.6062	10.0785	14.7076	0	5.97994	0
ENSECAG00000010572	392.6	-1.12	0.41	-2.71	0.01	0.0265	556.946	525.759	576.794	373.081	93.6858	229.313
ENSECAG00000021276	154.68	-1.12	0.67	-1.68	0.09	0.2103	224.339	242.723	329.322	52.9455	78.7359	0
ENSECAG00000021864	119.64	-1.12	0.48	-2.35	0.02	0.0606	186.299	137.739	187.362	60.3333	25.9131	120.182
ENSECAG00000021579	377.72	-1.12	0.21	-5.24	0	0	502.324	494.684	565.283	225.326	234.214	244.508
ENSECAG00000005097	166.36	-1.12	0.51	-2.18	0.03	0.0868	212.634	248.602	257.063	54.1768	30.8964	194.778
ENSECAG00000017213	37.51	-1.12	0.48	-2.35	0.02	0.0609	58.5232	62.1504	40.286	23.3945	26.9098	13.814
ENSECAG00000020560	110.45	-1.12	0.49	-2.27	0.02	0.0721	177.52	166.294	131.089	18.4694	101.659	67.6887
ENSECAG00000008571	286.88	-1.12	0.4	-2.78	0.01	0.022	413.564	415.736	381.119	278.272	152.489	80.1213
ENSECAG00000009665	2516.79	-1.12	0.23	-4.91	0	0	3447.99	3481.26	3485.06	1578.52	1202.97	1904.95
ENSECAG00000008227	62.67	-1.12	0.5	-2.24	0.03	0.0772	89.7355	100.785	78.6537	16.0068	25.9131	64.9259
ENSECAG00000008294	99.33	-1.12	0.41	-2.73	0.01	0.0253	152.16	111.703	154.75	61.5646	32.8897	82.8841
ENSECAG00000013497	33.08	-1.12	0.52	-2.13	0.03	0.095	34.1385	48.7125	60.1093	25.8571	8.96992	20.721
ENSECAG00000015018	182.37	-1.12	0.32	-3.52	0	0.0028	232.142	260.36	267.934	151.449	96.6758	85.6469
ENSECAG00000013760	210.95	-1.12	0.35	-3.23	0	0.0067	270.182	332.589	280.723	98.5033	188.368	95.3167
ENSECAG00000006979	171.4	-1.12	0.38	-2.92	0	0.0157	207.757	256.161	255.784	68.9523	76.7426	163.005
ENSECAG00000019747	77.32	-1.12	0.43	-2.58	0.01	0.0365	116.071	92.3858	118.94	24.6258	42.8563	69.0701
ENSECAG00000016143	70.66	-1.12	0.52	-2.15	0.03	0.0922	94.6125	110.863	100.395	61.5646	46.8429	9.66981
ENSECAG00000007824	1024.05	-1.12	0.32	-3.53	0	0.0026	1161.68	1720.9	1385.07	381.7	797.326	697.608
ENSECAG00000017046	99.62	-1.12	0.65	-1.71	0.09	0.2008	118.997	156.216	191.199	33.2449	0	98.0795
ENSECAG00000017415	3.1	-1.11	0.61	-1.82	0.07	0.167	4.87693	6.71897	7.03407	0	0	0
ENSECAG00000007051	260.94	-1.11	0.3	-3.68	0	0.0017	333.582	347.707	403.5	128.054	134.549	218.262
ENSECAG00000016280	53.98	-1.11	0.49	-2.28	0.02	0.0707	70.2278	72.2289	88.2456	33.2449	12.9565	46.9677
ENSECAG00000021482	69.23	-1.11	0.36	-3.05	0	0.0109	107.292	97.425	85.6878	35.7075	47.8396	41.4421
ENSECAG00000011746	162.66	-1.11	0.36	-3.12	0	0.0089	170.693	246.922	262.179	81.2652	76.7426	138.14
ENSECAG00000024178	22.94	-1.11	0.56	-2	0.05	0.1212	29.2616	31.0752	39.6466	12.3129	5.97994	19.3396
ENSECAG00000023703	452.26	-1.11	0.37	-2.98	0	0.0134	630.099	624.864	640.74	344.762	123.586	349.495
ENSECAG00000020473	98.44	-1.11	0.49	-2.28	0.02	0.0707	139.48	144.458	137.484	17.2381	60.7961	91.1725
ENSECAG00000002905	20.73	-1.11	0.53	-2.09	0.04	0.1029	24.3847	30.2354	35.1703	13.5442	9.96657	11.0512
ENSECAG00000015620	42.22	-1.11	0.46	-2.43	0.02	0.0509	64.3755	56.2713	58.8304	14.7755	25.9131	33.1536
ENSECAG00000013320	364.14	-1.11	0.23	-4.82	0	0	498.422	543.396	462.97	257.34	218.268	204.447
ENSECAG00000024780	10.83	-1.11	0.67	-1.67	0.1	0.2136	19.5077	13.4379	19.1838	9.85033	2.98997	0
ENSECAG00000011823	3.14	-1.11	0.61	-1.82	0.07	0.1685	4.87693	5.03923	8.95245	0	0	0
ENSECAG00000009093	491.09	-1.11	0.21	-5.34	0	0	641.804	703.812	681.026	305.36	336.87	277.662
ENSECAG00000013169	91.6	-1.11	0.46	-2.44	0.01	0.0504	106.317	138.579	143.879	81.2652	22.9231	56.6375
ENSECAG00000016590	151.71	-1.11	0.42	-2.66	0.01	0.0296	185.323	238.523	215.498	121.898	39.8663	109.131
ENSECAG00000017779	48.29	-1.11	0.44	-2.5	0.01	0.0434	53.6462	77.2681	73.538	19.7007	26.9098	38.6793
ENSECAG00000008993	344.64	-1.11	0.27	-4.11	0	0.0004	465.259	502.243	460.412	277.041	176.408	186.489
ENSECAG00000017934	135.91	-1.11	0.55	-2.02	0.04	0.1181	180.446	194.01	218.696	96.0407	116.609	9.66981
ENSECAG00000024524	28.36	-1.11	0.61	-1.81	0.07	0.169	33.1631	61.3106	32.6125	11.0816	2.98997	29.0094
ENSECAG00000024793	2159.65	-1.11	0.29	-3.82	0	0.001	2834.47	2895.03	3231.2	1624.07	816.262	1556.84
ENSECAG00000024826	64.27	-1.11	0.58	-1.92	0.05	0.1403	80.9571	87.3466	114.463	35.7075	4.98329	62.1631
ENSECAG00000007525	42.57	-1.11	0.65	-1.71	0.09	0.1996	65.3509	68.0295	63.9461	33.2449	0	24.8652
ENSECAG00000016361	148.26	-1.11	0.34	-3.28	0	0.0058	218.487	230.964	168.178	91.1156	64.7827	116.038
ENSECAG00000018483	87.45	-1.11	0.34	-3.21	0	0.0069	111.194	117.582	135.566	52.9455	43.8529	63.5445
ENSECAG00000014648	10.12	-1.11	0.67	-1.66	0.1	0.2177	14.6308	17.6373	19.8233	8.61904	0	0
ENSECAG00000009693	206.58	-1.11	0.3	-3.74	0	0.0013	248.723	250.282	357.459	140.367	108.636	133.996
ENSECAG00000010233	15.31	-1.11	0.66	-1.67	0.1	0.2138	25.36	19.317	28.1363	13.5442	0	5.52561
ENSECAG00000009375	146.68	-1.1	0.63	-1.74	0.08	0.19	192.151	245.242	232.124	71.4149	0.996657	138.14
ENSECAG00000013936	294.87	-1.1	0.33	-3.34	0	0.0048	377.474	411.537	438.67	264.728	152.489	124.326
ENSECAG00000014438	74.51	-1.1	0.42	-2.63	0.01	0.032	76.0801	119.262	118.3	60.3333	28.9031	44.2049
ENSECAG00000015502	166.17	-1.1	0.36	-3.09	0	0.0097	241.896	231.804	220.614	57.8707	131.559	113.275
ENSECAG00000024984	227.07	-1.1	0.47	-2.34	0.02	0.0629	297.493	344.347	324.846	246.258	45.8462	103.605
ENSECAG00000011998	3.12	-1.1	0.61	-1.81	0.07	0.171	8.77848	4.19935	5.75515	0	0	0
ENSECAG00000024568	3.12	-1.1	0.61	-1.81	0.07	0.171	8.77848	4.19935	5.75515	0	0	0
ENSECAG00000010876	163.92	-1.1	0.4	-2.76	0.01	0.0231	218.487	228.445	241.077	50.4829	91.6925	153.336
ENSECAG00000021411	212.39	-1.1	0.4	-2.78	0.01	0.0224	313.099	272.118	305.662	150.218	57.8061	175.438
ENSECAG00000010874	526.42	-1.1	0.24	-4.64	0	0	705.204	770.162	695.733	312.748	274.081	400.607
ENSECAG00000021080	42.5	-1.1	0.55	-2	0.05	0.1222	51.6955	59.6308	73.538	6.15646	23.9198	40.0607
ENSECAG00000011921	113.53	-1.1	0.3	-3.61	0	0.002	153.136	142.778	175.212	65.2584	75.746	69.0701
ENSECAG00000017812	127.66	-1.1	0.34	-3.26	0	0.0061	218.487	183.932	129.171	77.5714	69.766	87.0283
ENSECAG00000020939	105.26	-1.1	0.5	-2.2	0.03	0.0831	164.84	149.497	136.205	84.9591	15.9465	80.1213
ENSECAG00000024827	3.18	-1.1	0.61	-1.8	0.07	0.1717	3.90154	10.0785	5.11569	0	0	0
ENSECAG00000020094	3.04	-1.1	0.61	-1.8	0.07	0.1721	6.8277	5.03923	6.39461	0	0	0
ENSECAG00000008354	3.2	-1.1	0.61	-1.8	0.07	0.1718	3.90154	5.03923	10.2314	0	0	0
ENSECAG00000010185	172.69	-1.1	0.42	-2.64	0.01	0.0312	207.757	300.674	219.335	94.8094	162.455	51.1119
ENSECAG00000010037	52.03	-1.1	0.44	-2.48	0.01	0.0457	69.2524	64.6701	85.6878	41.8639	18.9365	31.7722
ENSECAG00000014495	184.82	-1.1	0.54	-2.05	0.04	0.1113	235.068	255.321	308.86	28.3197	54.8162	226.55
ENSECAG00000017440	682.14	-1.1	0.24	-4.58	0	0.0001	902.232	925.538	983.491	373.081	369.76	538.747
ENSECAG00000014231	154.71	-1.1	0.34	-3.19	0	0.0075	198.003	223.406	221.893	102.197	59.7994	122.945
ENSECAG00000006211	101.46	-1.1	0.34	-3.2	0	0.0071	135.579	135.219	150.913	59.102	47.8396	80.1213
ENSECAG00000021336	3.02	-1.1	0.61	-1.8	0.07	0.1733	5.85232	5.8791	6.39461	0	0	0
ENSECAG00000012736	11.22	-1.1	0.67	-1.64	0.1	0.222	20.4831	24.3563	12.7892	0	0	9.66981
ENSECAG00000024077	280.7	-1.1	0.29	-3.85	0	0.0009	386.253	419.935	355.54	124.36	203.318	194.778
ENSECAG00000017626	50.64	-1.1	0.57	-1.91	0.06	0.1429	71.2032	84.827	65.8645	25.8571	4.98329	51.1119
ENSECAG00000017309	9.06	-1.1	0.67	-1.64	0.1	0.2227	21.4585	13.4379	8.95245	0	4.98329	5.52561
ENSECAG00000013484	88.94	-1.1	0.57	-1.92	0.05	0.1395	119.973	157.896	111.266	29.551	9.96657	104.987
ENSECAG00000000538	20.53	-1.1	0.67	-1.64	0.1	0.2246	48.7693	36.9543	18.5444	0	18.9365	0
ENSECAG00000018049	74.9	-1.1	0.39	-2.84	0	0.0191	77.0555	115.062	121.498	38.17	54.8162	42.8235
ENSECAG00000004107	174.16	-1.1	0.52	-2.12	0.03	0.0974	187.274	273.798	287.118	102.197	21.9265	172.675
ENSECAG00000020626	18.3	-1.1	0.67	-1.63	0.1	0.2253	27.3108	32.755	29.4152	0	0.996657	19.3396
ENSECAG00000007355	22.18	-1.1	0.65	-1.69	0.09	0.2079	33.1631	31.9151	37.7282	0	10.9632	19.3396
ENSECAG00000011591	285.86	-1.09	0.4	-2.77	0.01	0.0229	415.515	408.177	373.445	247.49	75.746	194.778
ENSECAG00000014981	1456.52	-1.09	0.18	-6.23	0	0	2020.02	2057.68	1899.2	969.026	844.169	949.023
ENSECAG00000008955	63.25	-1.09	0.59	-1.87	0.06	0.1536	92.6617	97.425	89.5245	17.2381	75.746	6.90701
ENSECAG00000019492	116.84	-1.09	0.32	-3.46	0	0.0034	142.406	148.657	193.117	68.9523	67.7727	80.1213
ENSECAG00000010590	140.92	-1.09	0.35	-3.17	0	0.0078	164.84	208.288	212.94	119.435	66.776	73.2143
ENSECAG00000009265	56.11	-1.09	0.58	-1.88	0.06	0.1517	60.4739	97.425	88.8851	43.0952	3.98663	42.8235
ENSECAG00000018888	138.48	-1.09	0.44	-2.48	0.01	0.0457	176.545	199.049	207.825	83.7278	33.8864	129.852
ENSECAG00000008046	2820.83	-1.09	0.24	-4.54	0	0.0001	3705.49	3814.69	4095.75	1456.62	2305.27	1547.17
ENSECAG00000017646	154.19	-1.09	0.41	-2.69	0.01	0.0279	203.856	201.569	240.437	123.129	42.8563	113.275
ENSECAG00000023563	88.61	-1.09	0.43	-2.53	0.01	0.0408	100.465	137.739	134.287	62.7959	25.9131	70.4515
ENSECAG00000018343	292.32	-1.09	0.39	-2.81	0	0.0204	386.253	393.899	441.228	203.163	80.7293	248.652
ENSECAG00000007150	497.11	-1.09	0.26	-4.26	0	0.0002	631.075	735.727	682.944	253.646	394.676	284.569
ENSECAG00000017344	181.13	-1.09	0.27	-4.08	0	0.0004	268.231	261.2	218.056	104.66	118.602	116.038
ENSECAG00000024364	170.77	-1.09	0.26	-4.15	0	0.0003	220.437	235.164	248.75	109.585	112.622	98.0795
ENSECAG00000010534	367.6	-1.09	0.36	-3.02	0	0.012	506.225	516.521	508.371	360.768	171.425	142.284
ENSECAG00000013291	46.99	-1.09	0.44	-2.47	0.01	0.0469	62.4247	75.5884	60.1093	39.4013	20.9298	23.4838
ENSECAG00000024128	81.48	-1.09	0.56	-1.96	0.05	0.1309	128.751	103.304	122.137	82.4965	7.97326	44.2049
ENSECAG00000023111	747.41	-1.09	0.28	-3.95	0	0.0007	947.1	1031.36	1107.55	392.782	636.864	368.834
ENSECAG00000001491	223.21	-1.09	0.33	-3.34	0	0.0047	272.133	301.514	351.064	160.068	88.7025	165.768
ENSECAG00000012993	194.31	-1.09	0.6	-1.81	0.07	0.1691	299.444	261.2	302.465	84.9591	212.288	5.52561
ENSECAG00000017451	13.34	-1.09	0.66	-1.64	0.1	0.2224	16.5816	20.1569	26.2179	7.38775	0	9.66981
ENSECAG00000022950	120.31	-1.09	0.34	-3.17	0	0.0079	129.726	152.856	216.777	65.2584	75.746	81.5027
ENSECAG00000011160	42.88	-1.09	0.65	-1.67	0.09	0.2113	61.4493	62.9903	73.538	23.3945	0	35.9165
ENSECAG00000025037	72.91	-1.09	0.5	-2.19	0.03	0.0847	100.465	105.824	104.232	20.932	25.9131	80.1213
ENSECAG00000019577	114.55	-1.09	0.51	-2.12	0.03	0.0979	152.16	150.337	188.001	94.8094	14.9499	87.0283
ENSECAG00000013759	1823.51	-1.09	0.17	-6.51	0	0	2531.13	2572.52	2363.45	1199.28	1096.32	1178.34
ENSECAG00000014470	16.3	-1.09	0.59	-1.85	0.06	0.1584	20.4831	26.036	25.5784	8.61904	12.9565	4.14421
ENSECAG00000018629	289.8	-1.09	0.38	-2.85	0	0.0184	364.794	400.618	443.146	264.728	88.7025	176.819
ENSECAG00000005835	55.75	-1.09	0.39	-2.79	0.01	0.0219	67.3016	86.5067	79.2931	30.7823	38.8696	31.7722
ENSECAG00000024681	441.58	-1.09	0.36	-3.01	0	0.0121	517.93	606.387	711.72	242.564	156.475	414.421
ENSECAG00000023093	3.05	-1.08	0.61	-1.78	0.07	0.1782	3.90154	6.71897	7.67353	0	0	0
ENSECAG00000022922	239.61	-1.08	0.41	-2.67	0.01	0.0294	333.582	338.468	331.241	59.102	187.372	187.871
ENSECAG00000012086	60.88	-1.08	0.61	-1.78	0.07	0.1786	87.7848	84.827	98.477	67.721	2.98997	23.4838
ENSECAG00000013955	94.54	-1.08	0.65	-1.67	0.09	0.2125	124.849	140.258	170.736	55.4081	0	75.9771
ENSECAG00000000762	68.93	-1.08	0.46	-2.36	0.02	0.0594	95.5878	94.0655	102.314	41.8639	61.7928	17.9582
ENSECAG00000023810	69.43	-1.08	0.39	-2.78	0.01	0.022	75.1047	104.144	110.627	51.7142	41.8596	33.1536
ENSECAG00000016612	1313.95	-1.08	0.19	-5.67	0	0	1783.01	1948.5	1652.37	801.571	921.908	776.348
ENSECAG00000000012	154.19	-1.08	0.37	-2.94	0	0.0149	198.003	187.291	257.063	61.5646	135.545	85.6469
ENSECAG00000020739	183.36	-1.08	0.55	-1.95	0.05	0.1319	272.133	259.52	263.458	108.354	12.9565	183.726
ENSECAG00000024577	179.37	-1.08	0.27	-4.02	0	0.0005	221.413	262.88	254.505	124.36	113.619	99.4609
ENSECAG00000014983	21.74	-1.08	0.66	-1.65	0.1	0.2199	34.1385	31.9151	35.1703	9.85033	0	19.3396
ENSECAG00000011785	88.57	-1.08	0.38	-2.82	0	0.0199	117.046	137.739	113.824	45.5578	39.8663	77.3585
ENSECAG00000006267	56.91	-1.08	0.43	-2.52	0.01	0.0415	64.3755	92.3858	81.851	24.6258	29.8997	48.3491
ENSECAG00000010971	3.87	-1.08	0.61	-1.78	0.07	0.1779	0.975386	10.0785	12.1498	0	0	0
ENSECAG00000000734	2.99	-1.08	0.61	-1.78	0.08	0.1802	7.80309	5.03923	5.11569	0	0	0
ENSECAG00000009910	140.97	-1.08	0.3	-3.58	0	0.0023	160.939	214.167	206.546	100.966	81.7259	81.5027
ENSECAG00000023657	322.88	-1.08	0.23	-4.63	0	0	478.915	406.498	439.31	185.925	197.338	229.313
ENSECAG00000012495	184.91	-1.08	0.35	-3.07	0	0.0103	254.576	266.239	245.553	124.36	66.776	151.954
ENSECAG00000023425	3.13	-1.08	0.61	-1.78	0.08	0.1802	2.92616	7.55884	8.31299	0	0	0
ENSECAG00000017370	593.27	-1.08	0.22	-4.8	0	0	836.881	834.832	762.237	352.149	447.499	326.011
ENSECAG00000009519	2417.88	-1.08	0.17	-6.24	0	0	3104.65	3636.64	3143.59	1580.98	1539.84	1501.58
ENSECAG00000022935	53.14	-1.08	0.41	-2.66	0.01	0.0302	80.9571	72.2289	69.0618	23.3945	35.8797	37.2979
ENSECAG00000020715	78.67	-1.08	0.54	-1.99	0.05	0.1245	119.973	116.742	102.314	48.0204	8.96992	75.9771
ENSECAG00000000791	10.21	-1.08	0.67	-1.61	0.11	0.2327	13.6554	22.6765	15.9865	0	8.96992	0
ENSECAG00000024883	408.83	-1.08	0.33	-3.29	0	0.0056	573.527	524.919	591.501	273.347	148.502	341.206
ENSECAG00000000458	307.84	-1.08	0.24	-4.43	0	0.0001	376.499	455.21	431.636	224.095	181.392	178.201
ENSECAG00000020651	602.46	-1.08	0.22	-4.85	0	0	792.014	818.034	857.517	408.789	312.95	425.472
ENSECAG00000022842	662.53	-1.07	0.28	-3.89	0	0.0008	754.949	960.812	1008.43	475.279	295.011	480.728
ENSECAG00000015461	126.63	-1.07	0.45	-2.36	0.02	0.0594	144.357	130.18	258.342	93.5782	33.8864	99.4609
ENSECAG00000014806	111.55	-1.07	0.41	-2.62	0.01	0.0326	160.939	156.216	148.355	82.4965	32.8897	88.4097
ENSECAG00000000588	79.87	-1.07	0.65	-1.66	0.1	0.2166	131.677	106.664	128.532	52.9455	0	59.4003
ENSECAG00000014410	2.95	-1.07	0.61	-1.77	0.08	0.1821	5.85232	6.71897	5.11569	0	0	0
ENSECAG00000017033	149.27	-1.07	0.45	-2.41	0.02	0.0536	240.92	198.21	188.001	118.204	32.8897	117.419
ENSECAG00000010437	40.28	-1.07	0.49	-2.2	0.03	0.0841	58.5232	53.7517	58.1909	20.932	12.9565	37.2979
ENSECAG00000002578	443.44	-1.07	0.34	-3.17	0	0.0078	594.01	587.91	651.611	322.598	149.499	355.02
ENSECAG00000006311	621.14	-1.07	0.21	-5.18	0	0	868.094	891.103	781.421	433.415	350.823	401.988
ENSECAG00000009189	38.4	-1.07	0.65	-1.64	0.1	0.2216	49.7447	58.791	69.0618	41.8639	10.9632	0
ENSECAG00000016882	25.86	-1.07	0.53	-2	0.05	0.1209	28.2862	46.1929	36.4493	19.7007	7.97326	16.5768
ENSECAG00000006428	50.22	-1.07	0.45	-2.36	0.02	0.0597	71.2032	73.9086	65.8645	35.7075	15.9465	38.6793
ENSECAG00000006601	191.02	-1.07	0.33	-3.21	0	0.007	273.108	244.402	271.131	142.83	73.7526	140.903
ENSECAG00000015821	390.17	-1.07	0.3	-3.52	0	0.0027	547.192	576.991	482.793	338.605	174.415	221.024
ENSECAG00000022936	95.33	-1.07	0.36	-2.98	0	0.0131	125.825	143.618	125.974	40.6326	73.7526	62.1631
ENSECAG00000011809	261.03	-1.07	0.34	-3.11	0	0.0093	376.499	314.952	387.513	197.007	92.6891	197.54
ENSECAG00000022610	170.19	-1.07	0.29	-3.63	0	0.0019	232.142	211.647	255.784	108.354	84.7159	128.47
ENSECAG00000024130	246.79	-1.07	0.34	-3.12	0	0.0092	328.705	387.18	305.662	93.5782	212.288	153.336
ENSECAG00000021289	65.53	-1.07	0.48	-2.25	0.02	0.0756	73.154	104.144	99.1164	29.551	20.9298	66.3073
ENSECAG00000017711	632.8	-1.07	0.25	-4.32	0	0.0002	895.405	861.708	837.694	316.442	504.309	381.267
ENSECAG00000024637	3.03	-1.07	0.61	-1.76	0.08	0.1835	7.80309	3.35948	7.03407	0	0	0
ENSECAG00000015600	232.89	-1.07	0.34	-3.11	0	0.0092	346.262	322.51	293.513	100.966	118.602	215.499
ENSECAG00000018569	524.18	-1.07	0.25	-4.26	0	0.0002	646.681	778.56	723.87	364.462	378.73	252.797
ENSECAG00000015658	102.02	-1.07	0.5	-2.14	0.03	0.0929	123.874	139.419	169.457	72.6462	16.9432	89.7911
ENSECAG00000009115	200.32	-1.07	0.37	-2.9	0	0.0163	250.674	296.474	283.281	192.081	82.7226	96.6981
ENSECAG00000024273	13.31	-1.07	0.67	-1.6	0.11	0.2388	17.557	21.8366	28.1363	12.3129	0	0
ENSECAG00000025072	830.26	-1.07	0.2	-5.21	0	0	1164.61	1118.71	1108.19	446.959	560.121	582.952
ENSECAG00000016122	634.28	-1.07	0.26	-4.02	0	0.0005	869.069	912.94	820.428	483.898	437.533	281.806
ENSECAG00000019726	405.04	-1.07	0.44	-2.44	0.01	0.0496	461.358	545.916	689.339	326.292	82.7226	324.629
ENSECAG00000017718	8.12	-1.07	0.67	-1.6	0.11	0.2384	10.7292	14.2778	14.0681	3.69387	5.97994	0
ENSECAG00000004755	225.09	-1.07	0.28	-3.83	0	0.001	286.764	302.354	335.717	130.517	176.408	118.801
ENSECAG00000023223	120.8	-1.06	0.37	-2.87	0	0.0177	144.357	187.291	168.818	108.354	53.8195	62.1631
ENSECAG00000015482	5.27	-1.06	0.66	-1.62	0.11	0.2313	7.80309	6.71897	13.4287	3.69387	0	0
ENSECAG00000010639	1033.56	-1.06	0.19	-5.61	0	0	1279.71	1370.67	1564.76	664.897	681.714	639.589
ENSECAG00000018868	200.69	-1.06	0.32	-3.35	0	0.0047	305.296	273.798	246.832	105.891	99.6657	172.675
ENSECAG00000018394	2.95	-1.06	0.61	-1.75	0.08	0.1858	5.85232	4.19935	7.67353	0	0	0
ENSECAG00000006839	500.69	-1.06	0.27	-3.89	0	0.0008	592.059	713.05	746.89	323.83	233.218	395.081
ENSECAG00000016746	139.67	-1.06	0.45	-2.35	0.02	0.0605	160.939	210.808	214.219	136.673	33.8864	81.5027
ENSECAG00000002668	180.45	-1.06	0.42	-2.51	0.01	0.0427	235.068	275.478	242.356	118.204	45.8462	165.768
ENSECAG00000011097	1903.82	-1.06	0.36	-2.96	0	0.0141	2663.78	2697.67	2514.36	1315.02	548.162	1683.93
ENSECAG00000018645	614.06	-1.06	0.3	-3.51	0	0.0029	739.343	907.061	879.259	301.666	553.145	303.908
ENSECAG00000010917	16.63	-1.06	0.67	-1.59	0.11	0.2426	27.3108	27.7157	28.7757	16.0068	0	0
ENSECAG00000002425	3.06	-1.06	0.61	-1.75	0.08	0.1863	2.92616	8.39871	7.03407	0	0	0
ENSECAG00000022924	780.71	-1.06	0.21	-4.98	0	0	1019.28	1160.7	1005.23	458.04	459.459	581.57
ENSECAG00000024419	155.14	-1.06	0.4	-2.63	0.01	0.032	216.536	228.445	201.43	104.66	135.545	44.2049
ENSECAG00000008981	150.29	-1.06	0.42	-2.53	0.01	0.0413	169.717	226.765	229.566	86.1904	45.8462	143.666
ENSECAG00000005833	261.78	-1.06	0.32	-3.26	0	0.006	402.835	360.305	315.894	147.755	229.231	114.656
ENSECAG00000017015	54.14	-1.06	0.53	-2.01	0.04	0.1192	66.3263	127.66	37.7282	35.7075	40.863	16.5768
ENSECAG00000022839	2.94	-1.06	0.61	-1.75	0.08	0.188	3.90154	6.71897	7.03407	0	0	0
ENSECAG00000011995	371.69	-1.06	0.24	-4.37	0	0.0001	475.013	472.007	572.317	237.639	270.094	203.066
ENSECAG00000023118	192.68	-1.06	0.45	-2.37	0.02	0.0581	289.69	295.635	222.532	48.0204	199.331	100.842
ENSECAG00000013952	33.04	-1.06	0.52	-2.04	0.04	0.1125	33.1631	36.9543	70.3407	25.8571	13.9532	17.9582
ENSECAG00000008003	164.27	-1.06	0.67	-1.59	0.11	0.2426	238.97	277.997	322.288	98.5033	47.8396	0
ENSECAG00000008025	13.18	-1.06	0.67	-1.58	0.11	0.2443	16.5816	22.6765	27.4968	12.3129	0	0
ENSECAG00000007952	45.81	-1.06	0.66	-1.61	0.11	0.2337	67.3016	74.7485	69.7012	14.7755	0	48.3491
ENSECAG00000013836	2.98	-1.05	0.6	-1.74	0.08	0.1893	3.90154	5.03923	8.95245	0	0	0
ENSECAG00000006305	9.44	-1.05	0.67	-1.58	0.11	0.2443	12.68	17.6373	14.7076	8.61904	2.98997	0
ENSECAG00000015443	14.5	-1.05	0.67	-1.57	0.12	0.2461	21.4585	28.5556	23.0206	0	13.9532	0
ENSECAG00000023455	1561.24	-1.05	0.19	-5.49	0	0	2077.57	2186.18	2090.4	1159.88	927.888	925.539
ENSECAG00000017970	9.6	-1.05	0.67	-1.58	0.11	0.2443	16.5816	15.1177	17.2654	8.61904	0	0
ENSECAG00000009971	252.42	-1.05	0.35	-3	0	0.0124	342.361	383.821	313.975	124.36	109.632	240.364
ENSECAG00000011613	16.85	-1.05	0.66	-1.61	0.11	0.2349	27.3108	21.8366	28.7757	0	7.97326	15.1954
ENSECAG00000016440	160.24	-1.05	0.34	-3.09	0	0.0099	189.225	241.043	228.927	114.51	64.7827	122.945
ENSECAG00000001784	488.6	-1.05	0.46	-2.27	0.02	0.0723	477.939	786.959	785.897	291.816	91.6925	497.305
ENSECAG00000009215	402.88	-1.05	0.4	-2.65	0.01	0.0307	529.635	556.834	584.467	280.734	103.652	361.927
ENSECAG00000022793	298.99	-1.05	0.24	-4.43	0	0.0001	360.893	442.612	416.289	210.551	185.378	178.201
ENSECAG00000019044	65.37	-1.05	0.65	-1.62	0.1	0.2284	88.7601	104.984	104.872	48.0204	0	45.5863
ENSECAG00000007541	298.66	-1.05	0.31	-3.4	0	0.0039	450.628	443.452	332.52	131.748	240.194	193.396
ENSECAG00000003773	14.94	-1.05	0.66	-1.59	0.11	0.2405	16.5816	27.7157	25.5784	14.7755	4.98329	0
ENSECAG00000002380	76.44	-1.05	0.47	-2.22	0.03	0.0806	88.7601	107.503	124.695	39.4013	20.9298	77.3585
ENSECAG00000010177	63.46	-1.05	0.41	-2.54	0.01	0.04	73.154	100.785	89.5245	46.7891	24.9164	45.5863
ENSECAG00000011632	268.76	-1.05	0.33	-3.14	0	0.0086	356.991	387.18	362.574	147.755	246.174	111.894
ENSECAG00000010892	226.98	-1.05	0.31	-3.36	0	0.0045	297.493	293.955	339.554	195.775	106.642	128.47
ENSECAG00000008005	188.41	-1.05	0.3	-3.54	0	0.0025	232.142	271.278	267.934	148.986	92.6891	117.419
ENSECAG00000018528	22.63	-1.05	0.66	-1.6	0.11	0.2372	25.36	44.5132	34.5309	14.7755	0	16.5768
ENSECAG00000010882	32.45	-1.05	0.64	-1.64	0.1	0.2245	27.3108	66.3498	53.0752	4.92517	2.98997	40.0607
ENSECAG00000019918	328.61	-1.05	0.27	-3.87	0	0.0009	414.539	451.851	477.677	193.313	267.104	167.15
ENSECAG00000007589	4911.41	-1.05	0.19	-5.53	0	0	6270.76	6758.44	6930.48	3573.21	2716.89	3218.67
ENSECAG00000021748	13.16	-1.05	0.67	-1.57	0.12	0.2489	23.4093	28.5556	10.8708	3.69387	0	12.4326
ENSECAG00000014345	32.32	-1.05	0.55	-1.9	0.06	0.1444	37.0647	47.0328	54.3542	24.6258	5.97994	24.8652
ENSECAG00000018169	143.19	-1.05	0.32	-3.25	0	0.0062	172.643	209.128	205.906	65.2584	95.6791	110.512
ENSECAG00000006899	1163.45	-1.05	0.39	-2.72	0.01	0.026	1560.62	1688.98	1563.48	901.305	291.024	975.27
ENSECAG00000012141	165.71	-1.05	0.52	-2.03	0.04	0.1152	235.068	209.128	258.982	92.3469	21.9265	176.819
ENSECAG00000013791	180.19	-1.05	0.32	-3.23	0	0.0065	247.748	252.801	238.519	141.599	74.7493	125.708
ENSECAG00000019952	2981.14	-1.05	0.29	-3.65	0	0.0018	4077.11	4070.85	4048.43	1504.64	2747.78	1438.04
ENSECAG00000015659	2.9	-1.05	0.6	-1.73	0.08	0.1924	6.8277	6.71897	3.83676	0	0	0
ENSECAG00000012489	487.11	-1.05	0.28	-3.74	0	0.0014	654.484	710.531	626.032	210.551	350.823	370.216
ENSECAG00000010880	14.81	-1.05	0.66	-1.59	0.11	0.2422	22.4339	31.0752	15.3471	0	8.96992	11.0512
ENSECAG00000025618	2.86	-1.05	0.6	-1.73	0.08	0.1927	6.8277	5.8791	4.47623	0	0	0
ENSECAG00000023299	98.94	-1.05	0.42	-2.51	0.01	0.0428	120.948	143.618	145.797	61.5646	31.893	89.7911
ENSECAG00000024905	393.28	-1.05	0.26	-3.97	0	0.0006	487.693	526.599	591.501	269.653	295.011	189.252
ENSECAG00000010259	76.27	-1.04	0.4	-2.59	0.01	0.0356	84.8586	117.582	113.185	39.4013	34.883	67.6887
ENSECAG00000013764	461.66	-1.04	0.25	-4.21	0	0.0002	541.339	681.975	658.005	359.537	261.124	267.992
ENSECAG00000024091	2176.95	-1.04	0.22	-4.74	0	0	2512.59	3017.66	3325.2	1166.03	1560.77	1479.48
ENSECAG00000017352	166.96	-1.04	0.32	-3.27	0	0.0059	225.314	201.569	257.063	86.1904	90.6958	140.903
ENSECAG00000015465	203.24	-1.04	0.26	-4.04	0	0.0005	244.822	286.396	297.349	119.435	130.562	140.903
ENSECAG00000003089	47.6	-1.04	0.48	-2.19	0.03	0.0853	70.2278	61.3106	69.0618	28.3197	42.8563	13.814
ENSECAG00000017437	3.18	-1.04	0.6	-1.73	0.08	0.1927	1.95077	7.55884	9.59191	0	0	0
ENSECAG00000009993	154.17	-1.04	0.34	-3.03	0	0.0117	171.668	234.324	227.009	88.653	70.7627	132.615
ENSECAG00000016742	476.16	-1.04	0.36	-2.9	0	0.0164	610.592	629.063	721.951	231.483	477.399	186.489
ENSECAG00000000442	69.83	-1.04	0.44	-2.39	0.02	0.0565	92.6617	107.503	90.8034	20.932	51.8262	55.2561
ENSECAG00000022269	236.84	-1.04	0.4	-2.63	0.01	0.0323	288.714	324.19	365.772	137.905	73.7526	230.694
ENSECAG00000011206	450.15	-1.04	0.36	-2.93	0	0.0154	586.207	654.259	610.046	296.741	147.505	406.132
ENSECAG00000014905	2.84	-1.04	0.6	-1.72	0.08	0.1951	5.85232	6.71897	4.47623	0	0	0
ENSECAG00000022238	21.03	-1.04	0.55	-1.88	0.06	0.1497	37.0647	35.2746	17.9049	13.5442	9.96657	12.4326
ENSECAG00000011713	434.45	-1.04	0.38	-2.77	0.01	0.0229	503.299	566.073	720.672	317.673	131.559	367.453
ENSECAG00000015748	248.73	-1.04	0.34	-3.07	0	0.0105	295.542	372.903	351.703	99.7346	151.492	221.024
ENSECAG00000010672	93.16	-1.04	0.57	-1.8	0.07	0.1714	138.505	74.7485	189.28	48.0204	8.96992	99.4609
ENSECAG00000025124	483.98	-1.04	0.24	-4.35	0	0.0001	630.099	655.099	683.584	288.122	381.72	265.229
ENSECAG00000010711	385.15	-1.04	0.27	-3.78	0	0.0012	585.232	475.367	509.011	203.163	216.275	321.867
ENSECAG00000006800	242.64	-1.04	0.26	-3.92	0	0.0007	301.394	315.791	371.527	166.224	172.422	128.47
ENSECAG00000013331	459.63	-1.04	0.42	-2.44	0.01	0.0501	496.472	701.292	709.802	225.326	127.572	497.305
ENSECAG00000017082	96.56	-1.04	0.33	-3.13	0	0.0088	123.874	138.579	133.008	50.4829	58.8028	74.5957
ENSECAG00000019559	2.87	-1.04	0.6	-1.72	0.09	0.1962	3.90154	7.55884	5.75515	0	0	0
ENSECAG00000021716	141.45	-1.04	0.47	-2.19	0.03	0.0854	193.126	184.772	214.219	81.2652	28.9031	146.429
ENSECAG00000014229	32777.2	-1.03	0.25	-4.09	0	0.0004	45832.4	47515.7	40002.8	19358.4	27925.3	16028.4
ENSECAG00000007611	637.77	-1.03	0.37	-2.78	0.01	0.0222	854.438	931.417	839.612	577.476	184.382	439.286
ENSECAG00000018072	510.35	-1.03	0.41	-2.53	0.01	0.0409	667.164	704.652	739.856	278.272	137.539	534.603
ENSECAG00000020557	86.68	-1.03	0.43	-2.41	0.02	0.0529	116.071	115.902	127.892	87.4217	36.8763	35.9165
ENSECAG00000012840	249.28	-1.03	0.36	-2.85	0	0.0185	275.059	357.785	391.35	214.245	88.7025	168.531
ENSECAG00000023954	614.99	-1.03	0.21	-4.86	0	0	831.029	800.397	863.272	347.224	458.462	389.555
ENSECAG00000024781	49.68	-1.03	0.64	-1.6	0.11	0.2357	63.4001	84.827	76.7353	0	28.9031	44.2049
ENSECAG00000020400	67.81	-1.03	0.44	-2.32	0.02	0.0647	76.0801	100.785	104.872	51.7142	20.9298	52.4933
ENSECAG00000021891	225.86	-1.03	0.28	-3.72	0	0.0014	320.902	270.438	328.683	113.279	157.472	164.387
ENSECAG00000009287	136.28	-1.03	0.3	-3.41	0	0.0039	191.176	157.896	207.185	100.966	81.7259	78.7399
ENSECAG00000020133	2.97	-1.03	0.6	-1.72	0.09	0.1977	3.90154	10.0785	3.83676	0	0	0
ENSECAG00000007914	222.75	-1.03	0.3	-3.48	0	0.0032	250.674	329.229	328.043	166.224	107.639	154.717
ENSECAG00000019766	116.56	-1.03	0.38	-2.74	0.01	0.0245	149.234	144.458	186.083	43.0952	86.7092	89.7911
ENSECAG00000000607	59.26	-1.03	0.66	-1.56	0.12	0.2518	58.5232	109.183	107.429	0	9.96657	70.4515
ENSECAG00000019476	1776.36	-1.03	0.19	-5.47	0	0	2319.47	2395.31	2473.43	1198.05	999.647	1272.27
ENSECAG00000006847	354.5	-1.03	0.33	-3.08	0	0.0101	472.087	529.959	450.18	160.068	337.867	176.819
ENSECAG00000005046	23.43	-1.03	0.67	-1.55	0.12	0.2561	21.4585	36.9543	51.1569	6.15646	0	24.8652
ENSECAG00000004617	61.53	-1.03	0.61	-1.68	0.09	0.2095	100.465	100.785	69.0618	7.38775	9.96657	81.5027
ENSECAG00000018864	146.07	-1.03	0.38	-2.68	0.01	0.0283	193.126	161.255	246.192	119.435	52.8228	103.605
ENSECAG00000010842	60.93	-1.03	0.64	-1.61	0.11	0.2347	84.8586	99.9446	89.5245	39.4013	51.8262	0
ENSECAG00000010807	48.53	-1.03	0.44	-2.33	0.02	0.0638	74.1294	63.8302	63.9461	39.4013	31.893	17.9582
ENSECAG00000024706	273.64	-1.03	0.4	-2.59	0.01	0.0356	406.736	367.863	352.982	184.694	76.7426	252.797
ENSECAG00000020910	44.66	-1.03	0.45	-2.3	0.02	0.0678	42.917	63.8302	78.6537	25.8571	24.9164	31.7722
ENSECAG00000022296	206.34	-1.03	0.43	-2.39	0.02	0.0555	237.019	277.997	339.554	183.462	50.8295	149.191
ENSECAG00000020419	122.94	-1.03	0.34	-2.99	0	0.0131	161.914	189.811	151.552	54.1768	80.7293	99.4609
ENSECAG00000026908	17.38	-1.03	0.6	-1.71	0.09	0.1993	15.6062	20.9968	39.0071	9.85033	4.98329	13.814
ENSECAG00000014825	733.59	-1.03	0.24	-4.28	0	0.0002	904.183	1064.96	1006.51	370.619	562.115	493.16
ENSECAG00000022458	64.64	-1.03	0.47	-2.16	0.03	0.0896	71.2032	89.8662	108.708	54.1768	16.9432	46.9677
ENSECAG00000012713	57.88	-1.03	0.4	-2.59	0.01	0.0352	85.834	82.3073	70.3407	28.3197	34.883	45.5863
ENSECAG00000015048	4.15	-1.03	0.65	-1.57	0.12	0.2466	5.85232	6.71897	9.59191	0	0	2.7628
ENSECAG00000024092	278.43	-1.02	0.36	-2.88	0	0.0171	377.474	377.942	384.955	161.299	103.652	265.229
ENSECAG00000011195	65.38	-1.02	0.51	-2.03	0.04	0.1153	80.9571	78.108	115.742	49.2517	12.9565	55.2561
ENSECAG00000024898	99.02	-1.02	0.57	-1.81	0.07	0.1694	121.923	157.056	145.797	28.3197	13.9532	127.089
ENSECAG00000019272	2.79	-1.02	0.6	-1.7	0.09	0.2013	4.87693	6.71897	5.11569	0	0	0
ENSECAG00000017775	16.17	-1.02	0.66	-1.55	0.12	0.2531	23.4093	20.1569	31.3336	6.15646	15.9465	0
ENSECAG00000016123	2134.81	-1.02	0.17	-5.97	0	0	2730.11	2994.98	2893.56	1467.7	1281.7	1440.8
ENSECAG00000019705	150.21	-1.02	0.37	-2.77	0.01	0.0228	182.397	243.563	190.559	55.4081	103.652	125.708
ENSECAG00000006722	19.35	-1.02	0.65	-1.56	0.12	0.2501	19.5077	32.755	36.4493	0	14.9499	12.4326
ENSECAG00000023728	25.57	-1.02	0.51	-2.02	0.04	0.1185	32.1877	43.6733	31.973	11.0816	17.9398	16.5768
ENSECAG00000013384	11.02	-1.02	0.66	-1.54	0.12	0.2591	14.6308	15.1177	21.7417	0	4.98329	9.66981
ENSECAG00000015307	75.86	-1.02	0.41	-2.47	0.01	0.0469	89.7355	114.222	108.708	60.3333	26.9098	55.2561
ENSECAG00000008427	65.58	-1.02	0.39	-2.6	0.01	0.0345	74.1294	107.503	88.2456	30.7823	45.8462	46.9677
ENSECAG00000023594	127.91	-1.02	0.49	-2.08	0.04	0.1039	169.717	181.412	184.165	67.721	24.9164	139.522
ENSECAG00000023903	124.05	-1.02	0.59	-1.72	0.09	0.1962	166.791	189.811	181.607	40.6326	7.97326	157.48
ENSECAG00000013773	2.8	-1.02	0.6	-1.7	0.09	0.2033	3.90154	5.8791	7.03407	0	0	0
ENSECAG00000021003	96.46	-1.02	0.38	-2.67	0.01	0.0292	119.973	123.461	152.192	77.5714	37.873	67.6887
ENSECAG00000015743	378.82	-1.02	0.26	-3.94	0	0.0007	480.865	481.246	572.957	279.503	190.362	267.992
ENSECAG00000009337	520.91	-1.02	0.33	-3.11	0	0.0092	675.943	695.413	755.203	263.496	503.312	232.076
ENSECAG00000007084	242.81	-1.02	0.56	-1.82	0.07	0.1679	338.459	349.386	351.064	252.415	14.9499	150.573
ENSECAG00000019384	25.42	-1.02	0.66	-1.55	0.12	0.2553	25.36	47.8726	43.4833	12.3129	0	23.4838
ENSECAG00000007658	113.04	-1.02	0.32	-3.22	0	0.0067	162.889	170.494	127.253	67.721	69.766	80.1213
ENSECAG00000022018	32.42	-1.02	0.66	-1.53	0.13	0.2604	39.0154	58.791	53.0752	0	4.98329	38.6793
ENSECAG00000015656	40.85	-1.02	0.5	-2.06	0.04	0.1097	44.8678	56.2713	69.7012	17.2381	16.9432	40.0607
ENSECAG00000008746	2036.39	-1.02	0.21	-4.8	0	0	2666.71	2785.01	2777.82	1053.99	1493.99	1440.8
ENSECAG00000021211	2991.32	-1.02	0.18	-5.57	0	0	4271.22	4070.01	3723.58	1844.47	1840.83	2197.81
ENSECAG00000020112	20.91	-1.02	0.66	-1.55	0.12	0.2545	27.3108	34.4347	33.8914	16.0068	0	13.814
ENSECAG00000015506	256.71	-1.02	0.42	-2.45	0.01	0.0493	308.222	386.341	365.132	68.9523	254.148	157.48
ENSECAG00000017305	39.55	-1.02	0.58	-1.74	0.08	0.1901	54.6216	62.9903	53.0752	46.7891	5.97994	13.814
ENSECAG00000016299	18.93	-1.02	0.54	-1.88	0.06	0.152	22.4339	28.5556	29.4152	13.5442	9.96657	9.66981
ENSECAG00000010024	2.94	-1.02	0.6	-1.7	0.09	0.2046	5.85232	9.23858	2.55784	0	0	0
ENSECAG00000023474	76.6	-1.02	0.51	-1.98	0.05	0.1255	74.1294	121.781	125.974	46.7891	14.9499	75.9771
ENSECAG00000013242	1325.63	-1.01	0.27	-3.77	0	0.0012	1772.28	1891.39	1709.92	1066.3	580.055	933.828
ENSECAG00000010579	2.89	-1.01	0.6	-1.69	0.09	0.2052	4.87693	9.23858	3.1973	0	0	0
ENSECAG00000022186	8.94	-1.01	0.67	-1.52	0.13	0.2637	16.5816	13.4379	15.3471	0	0	8.28841
ENSECAG00000010659	201.05	-1.01	0.24	-4.19	0	0.0003	262.379	277.157	273.689	130.517	128.569	133.996
ENSECAG00000009841	225.78	-1.01	0.35	-2.87	0	0.0179	280.911	312.432	329.322	217.939	96.6758	117.419
ENSECAG00000024838	25.64	-1.01	0.55	-1.83	0.07	0.1637	39.9908	29.3955	39.6466	8.61904	9.96657	26.2466
ENSECAG00000009891	28	-1.01	0.66	-1.52	0.13	0.264	39.0154	40.3138	51.1569	32.0136	0	5.52561
ENSECAG00000005957	497.36	-1.01	0.23	-4.36	0	0.0001	684.721	618.985	705.325	327.524	269.098	378.504
ENSECAG00000024720	35.77	-1.01	0.53	-1.89	0.06	0.147	39.9908	50.3923	60.7488	32.0136	7.97326	23.4838
ENSECAG00000001159	2.86	-1.01	0.6	-1.69	0.09	0.206	4.87693	3.35948	8.95245	0	0	0
ENSECAG00000009643	26.08	-1.01	0.52	-1.93	0.05	0.1367	31.2124	43.6733	35.1703	23.3945	11.9599	11.0512
ENSECAG00000012752	70.8	-1.01	0.65	-1.56	0.12	0.2504	120.948	99.9446	99.7559	0	73.7526	30.3908
ENSECAG00000022546	905.61	-1.01	0.32	-3.13	0	0.0087	1144.13	1285	1257.82	784.333	326.904	635.445
ENSECAG00000001767	49.65	-1.01	0.46	-2.19	0.03	0.0846	62.4247	73.0688	70.3407	29.551	16.9432	45.5863
ENSECAG00000008056	852.72	-1.01	0.44	-2.32	0.02	0.0656	1015.38	1291.72	1219.45	625.496	164.448	799.832
ENSECAG00000024475	304.82	-1.01	0.37	-2.72	0.01	0.0258	413.564	431.694	404.139	184.694	294.014	100.842
ENSECAG00000012920	45.18	-1.01	0.59	-1.72	0.09	0.1962	50.7201	57.9511	86.3272	43.0952	3.98663	29.0094
ENSECAG00000013346	202.14	-1.01	0.27	-3.75	0	0.0013	285.788	276.318	257.063	105.891	145.512	142.284
ENSECAG00000007861	15.92	-1.01	0.67	-1.51	0.13	0.2687	22.4339	32.755	24.2995	16.0068	0	0
ENSECAG00000023381	59.89	-1.01	0.47	-2.13	0.03	0.0957	69.2524	81.4675	98.477	17.2381	34.883	58.0189
ENSECAG00000022302	76.29	-1.01	0.35	-2.86	0	0.0184	92.6617	117.582	101.035	51.7142	40.863	53.8747
ENSECAG00000020055	521.53	-1.01	0.29	-3.46	0	0.0033	578.404	710.531	826.183	358.306	237.204	418.565
ENSECAG00000022899	14.47	-1.01	0.67	-1.51	0.13	0.2685	24.3847	36.9543	11.5103	0	13.9532	0
ENSECAG00000003001	10.83	-1.01	0.66	-1.52	0.13	0.2662	7.80309	26.8759	20.4627	9.85033	0	0
ENSECAG00000012630	137.51	-1.01	0.48	-2.1	0.04	0.1005	169.717	200.729	202.07	89.8843	25.9131	136.759
ENSECAG00000011500	256.12	-1.01	0.38	-2.65	0.01	0.0306	362.844	358.625	326.764	164.993	81.7259	241.745
ENSECAG00000010830	134.57	-1.01	0.43	-2.33	0.02	0.0633	157.037	167.974	230.206	137.905	43.8529	70.4515
ENSECAG00000017359	36.21	-1.01	0.52	-1.96	0.05	0.1315	41.9416	54.5916	55.6331	36.9387	12.9565	15.1954
ENSECAG00000016192	420.66	-1.01	0.4	-2.51	0.01	0.0427	465.259	625.704	636.264	230.252	128.569	437.904
ENSECAG00000001326	325.65	-1.01	0.55	-1.84	0.07	0.161	435.998	503.083	443.786	300.435	21.9265	248.652
ENSECAG00000018434	82.83	-1.01	0.45	-2.24	0.03	0.0771	85.834	120.102	136.845	82.4965	28.9031	42.8235
ENSECAG00000025066	138.58	-1.01	0.52	-1.92	0.05	0.1404	175.57	223.406	184.804	72.6462	18.9365	156.098
ENSECAG00000013693	16336.2	-1.01	0.24	-4.18	0	0.0003	19152.7	23816.2	23010.4	11492.9	7891.53	12653.6
ENSECAG00000015413	323.73	-1.01	0.25	-4.07	0	0.0004	458.432	411.537	437.391	242.564	171.425	221.024
ENSECAG00000009953	169.43	-1.01	0.37	-2.7	0.01	0.0272	237.019	253.641	203.349	94.8094	161.459	66.3073
ENSECAG00000018673	2168.45	-1.01	0.21	-4.84	0	0	2901.77	2907.63	2928.09	1200.51	1709.27	1363.44
ENSECAG00000003725	2.85	-1.01	0.6	-1.68	0.09	0.209	2.92616	8.39871	5.75515	0	0	0
ENSECAG00000019688	2.8	-1.01	0.6	-1.68	0.09	0.2091	3.90154	8.39871	4.47623	0	0	0
ENSECAG00000009688	187.89	-1.01	0.38	-2.68	0.01	0.0285	216.536	281.357	270.492	64.0272	130.562	164.387
ENSECAG00000000432	2.72	-1.01	0.6	-1.68	0.09	0.2095	4.87693	5.03923	6.39461	0	0	0
ENSECAG00000027532	2.72	-1.01	0.6	-1.68	0.09	0.2095	4.87693	5.03923	6.39461	0	0	0
ENSECAG00000008012	27.92	-1	0.53	-1.89	0.06	0.1481	33.1631	46.1929	38.3676	8.61904	14.9499	26.2466
ENSECAG00000005927	336.08	-1	0.22	-4.57	0	0.0001	415.515	457.73	480.875	232.714	218.268	211.354
ENSECAG00000023854	62.8	-1	0.48	-2.1	0.04	0.1015	77.0555	86.5067	98.477	25.8571	66.776	22.1024
ENSECAG00000021450	986.22	-1	0.29	-3.43	0	0.0036	1177.29	1453.82	1365.25	599.639	882.042	439.286
ENSECAG00000022486	206.2	-1	0.25	-4.01	0	0.0005	270.182	269.599	292.873	131.748	148.502	124.326
ENSECAG00000011181	812.22	-1	0.28	-3.55	0	0.0025	967.583	1056.56	1261.66	700.605	382.716	504.212
ENSECAG00000018561	2.8	-1	0.6	-1.68	0.09	0.2106	8.77848	4.19935	3.83676	0	0	0
ENSECAG00000002199	251.6	-1	0.46	-2.19	0.03	0.0851	344.311	335.108	361.935	177.306	47.8396	243.127
ENSECAG00000006416	267.53	-1	0.31	-3.22	0	0.0069	397.958	351.906	335.077	236.408	123.586	160.243
ENSECAG00000011389	61.44	-1	0.5	-1.99	0.05	0.1228	77.0555	88.1864	91.4429	14.7755	30.8964	66.3073
ENSECAG00000007351	1751.05	-1	0.23	-4.36	0	0.0001	2423.83	2727.06	1904.31	1215.28	978.718	1257.08
ENSECAG00000016220	153.51	-1	0.28	-3.59	0	0.0022	206.782	209.128	204.627	115.741	86.7092	98.0795
ENSECAG00000011647	119.18	-1	0.4	-2.5	0.01	0.0435	137.529	160.415	189.92	94.8094	39.8663	92.5539
ENSECAG00000014273	129.07	-1	0.46	-2.18	0.03	0.0862	170.693	168.814	195.036	27.0884	103.652	109.131
ENSECAG00000023542	120.54	-1	0.39	-2.57	0.01	0.0368	155.086	170.494	166.899	78.8027	42.8563	109.131
ENSECAG00000012327	41.11	-1	0.64	-1.57	0.12	0.2478	66.3263	58.791	57.5515	16.0068	0.996657	46.9677
ENSECAG00000023081	231.25	-1	0.42	-2.36	0.02	0.0593	307.247	329.229	315.254	59.102	230.228	146.429
ENSECAG00000000572	73.1	-1	0.37	-2.7	0.01	0.0272	88.7601	117.582	92.0824	56.6394	44.8496	38.6793
ENSECAG00000008668	2.86	-1	0.6	-1.67	0.09	0.2119	9.75386	4.19935	3.1973	0	0	0
ENSECAG00000017713	491.34	-1	0.25	-4.06	0	0.0004	601.813	624.024	753.924	371.85	262.121	334.299
ENSECAG00000002520	67.54	-1	0.54	-1.86	0.06	0.1569	102.416	94.0655	88.2456	48.0204	8.96992	63.5445
ENSECAG00000007653	28.22	-1	0.56	-1.77	0.08	0.1827	48.7693	36.1144	35.1703	22.1632	4.98329	22.1024
ENSECAG00000017886	151.12	-1	0.29	-3.4	0	0.004	191.176	204.089	216.138	77.5714	108.636	109.131
ENSECAG00000007474	195.97	-1	0.54	-1.84	0.07	0.1605	256.527	254.481	316.533	123.129	17.9398	207.21
ENSECAG00000016672	173.11	-1	0.38	-2.59	0.01	0.035	242.871	232.644	232.764	120.667	154.482	55.2561
ENSECAG00000009199	10.29	-1	0.67	-1.48	0.14	0.2791	4.87693	19.317	24.939	8.61904	3.98663	0
ENSECAG00000020459	258.62	-1	0.46	-2.18	0.03	0.086	293.591	390.54	384.316	115.741	67.7727	299.764
ENSECAG00000019632	748.86	-1	0.38	-2.63	0.01	0.0319	945.149	1059.08	1051.91	655.047	207.305	574.663
ENSECAG00000009482	265.99	-1	0.41	-2.44	0.01	0.0496	359.918	351.906	377.921	254.877	71.7593	179.582
ENSECAG00000023981	635.53	-0.99	0.24	-4.21	0	0.0002	818.349	836.511	902.279	475.279	324.91	455.863
ENSECAG00000021082	16.75	-0.99	0.66	-1.5	0.13	0.2748	15.6062	34.4347	27.4968	0	4.98329	17.9582
ENSECAG00000016937	179.33	-0.99	0.3	-3.3	0	0.0053	219.462	256.161	250.669	99.7346	150.495	99.4609
ENSECAG00000010878	20.01	-0.99	0.66	-1.5	0.13	0.2725	36.0893	25.1961	30.6941	7.38775	0	20.721
ENSECAG00000018805	285.88	-0.99	0.22	-4.47	0	0.0001	357.967	393.06	398.384	189.619	188.368	187.871
ENSECAG00000023214	2.78	-0.99	0.6	-1.67	0.1	0.2138	2.92616	6.71897	7.03407	0	0	0
ENSECAG00000017300	97.14	-0.99	0.59	-1.67	0.09	0.2118	135.579	136.059	147.076	80.0339	3.98663	80.1213
ENSECAG00000014179	7.68	-0.99	0.66	-1.49	0.14	0.2756	10.7292	11.7582	16.626	0	6.9766	0
ENSECAG00000019536	53.57	-0.99	0.54	-1.85	0.06	0.1577	64.3755	83.9871	78.0142	18.4694	62.7894	13.814
ENSECAG00000016129	84.62	-0.99	0.52	-1.92	0.05	0.14	122.899	127.66	103.593	16.0068	40.863	96.6981
ENSECAG00000011667	350.99	-0.99	0.28	-3.56	0	0.0024	405.761	496.364	514.127	167.456	261.124	261.085
ENSECAG00000006714	2.82	-0.99	0.6	-1.66	0.1	0.2146	2.92616	5.03923	8.95245	0	0	0
ENSECAG00000023577	114.89	-0.99	0.35	-2.83	0	0.0197	134.603	162.095	170.736	82.4965	89.6992	49.7305
ENSECAG00000022880	303.85	-0.99	0.26	-3.78	0	0.0012	388.204	376.262	459.772	240.102	194.348	164.387
ENSECAG00000009706	407.73	-0.99	0.32	-3.13	0	0.0089	568.65	564.393	518.603	174.843	376.737	243.127
ENSECAG00000013058	65.17	-0.99	0.43	-2.32	0.02	0.0657	98.514	89.0263	80.5721	52.9455	47.8396	22.1024
ENSECAG00000006230	37.08	-0.99	0.63	-1.58	0.12	0.2455	41.9416	52.072	69.0618	2.46258	9.96657	46.9677
ENSECAG00000021583	27.5	-0.99	0.65	-1.52	0.13	0.2651	43.8924	41.9935	38.3676	0	26.9098	13.814
ENSECAG00000024501	216.47	-0.99	0.26	-3.84	0	0.0009	280.911	277.157	313.975	147.755	157.472	121.563
ENSECAG00000024413	238.91	-0.99	0.34	-2.95	0	0.0143	295.542	333.429	340.833	135.442	223.251	104.987
ENSECAG00000008470	388.02	-0.99	0.3	-3.34	0	0.0048	520.856	567.753	477.677	277.041	168.435	316.341
ENSECAG00000009741	272.09	-0.99	0.25	-3.9	0	0.0008	407.711	368.703	319.091	204.394	172.422	160.243
ENSECAG00000023259	3.85	-0.99	0.65	-1.53	0.13	0.2625	6.8277	4.19935	9.59191	2.46258	0	0
ENSECAG00000022710	240.57	-0.99	0.43	-2.28	0.02	0.0715	304.321	365.344	318.451	128.054	64.7827	262.466
ENSECAG00000018857	5.9	-0.99	0.66	-1.5	0.13	0.2735	7.80309	9.23858	13.4287	4.92517	0	0
ENSECAG00000024820	278.21	-0.99	0.29	-3.36	0	0.0045	400.884	358.625	364.493	132.979	238.201	174.057
ENSECAG00000009275	205.37	-0.99	0.36	-2.77	0.01	0.0227	244.822	276.318	312.057	144.061	76.7426	178.201
ENSECAG00000006549	136.88	-0.99	0.47	-2.12	0.03	0.0976	193.126	199.049	173.294	151.449	33.8864	70.4515
ENSECAG00000001807	34.03	-0.99	0.64	-1.53	0.12	0.2599	47.7939	62.1504	42.2044	27.0884	24.9164	0
ENSECAG00000015029	2488.6	-0.99	0.24	-4.09	0	0.0004	3172.93	3343.53	3482.5	1846.94	1189.01	1896.66
ENSECAG00000020190	2131.82	-0.99	0.22	-4.43	0	0.0001	2519.42	3149.52	2885.89	1520.64	1128.22	1587.23
ENSECAG00000016043	130.22	-0.99	0.55	-1.8	0.07	0.1727	210.683	182.252	156.668	89.8843	11.9599	129.852
ENSECAG00000022979	83.83	-0.99	0.47	-2.1	0.04	0.1005	110.219	123.461	112.545	78.8027	19.9331	58.0189
ENSECAG00000022442	626.03	-0.99	0.32	-3.07	0	0.0105	826.152	851.629	854.959	229.02	476.402	518.026
ENSECAG00000016798	29.59	-0.99	0.52	-1.89	0.06	0.1471	32.1877	43.6733	47.9596	28.3197	12.9565	12.4326
ENSECAG00000012330	2.8	-0.99	0.59	-1.66	0.1	0.2173	5.85232	8.39871	2.55784	0	0	0
ENSECAG00000006600	104.39	-0.99	0.34	-2.93	0	0.0151	154.111	141.098	127.892	86.1904	61.7928	55.2561
ENSECAG00000024310	2.71	-0.99	0.59	-1.66	0.1	0.2177	5.85232	3.35948	7.03407	0	0	0
ENSECAG00000021280	308.19	-0.98	0.43	-2.29	0.02	0.0695	394.056	538.357	331.88	261.034	73.7526	250.034
ENSECAG00000008704	14.37	-0.98	0.61	-1.61	0.11	0.2339	19.5077	15.9575	26.8574	9.85033	2.98997	11.0512
ENSECAG00000014299	52.93	-0.98	0.42	-2.32	0.02	0.0654	71.2032	79.7877	66.5039	30.7823	45.8462	23.4838
ENSECAG00000011543	51.36	-0.98	0.46	-2.12	0.03	0.0977	70.2278	69.7093	71.6196	22.1632	21.9265	52.4933
ENSECAG00000019173	126.41	-0.98	0.34	-2.93	0	0.0151	166.791	179.732	165.62	56.6394	102.656	87.0283
ENSECAG00000002490	129.29	-0.98	0.3	-3.28	0	0.0057	173.619	167.134	180.967	97.272	87.7059	69.0701
ENSECAG00000011033	114.7	-0.98	0.32	-3.03	0	0.0115	157.037	177.213	129.171	76.3401	62.7894	85.6469
ENSECAG00000008287	1975.62	-0.98	0.28	-3.45	0	0.0035	2450.17	2811.05	2694.69	1699.18	835.199	1363.44
ENSECAG00000022897	93.99	-0.98	0.5	-1.94	0.05	0.1344	119.973	141.098	129.811	56.6394	16.9432	99.4609
ENSECAG00000024775	79.68	-0.98	0.61	-1.62	0.11	0.2296	93.6371	126.821	124.055	50.4829	2.98997	80.1213
ENSECAG00000010129	61.4	-0.98	0.59	-1.67	0.09	0.2119	87.7848	82.3073	92.7218	70.1836	4.98329	30.3908
ENSECAG00000009231	251.36	-0.98	0.3	-3.23	0	0.0066	298.468	351.906	362.574	193.313	112.622	189.252
ENSECAG00000015267	28.71	-0.98	0.64	-1.52	0.13	0.2646	36.0893	41.1537	51.1569	20.932	22.9231	0
ENSECAG00000011905	17.08	-0.98	0.64	-1.54	0.12	0.2587	19.5077	31.0752	24.939	13.5442	0.996657	12.4326
ENSECAG00000025030	169.45	-0.98	0.28	-3.5	0	0.0029	215.56	223.406	242.356	99.7346	101.659	133.996
ENSECAG00000011376	509.65	-0.98	0.25	-3.9	0	0.0008	647.656	671.057	726.428	354.612	256.141	401.988
ENSECAG00000008296	276.49	-0.98	0.31	-3.11	0	0.0092	397.958	432.534	285.2	142.83	161.459	238.983
ENSECAG00000008129	605.42	-0.98	0.33	-3	0	0.0124	766.654	762.603	915.708	581.17	254.148	352.257
ENSECAG00000016424	180.05	-0.98	0.32	-3.05	0	0.0111	202.88	233.484	290.315	153.911	101.659	98.0795
ENSECAG00000007104	722.02	-0.98	0.23	-4.18	0	0.0003	923.691	945.695	1024.42	595.945	426.569	415.802
ENSECAG00000015801	217.82	-0.98	0.29	-3.39	0	0.0041	237.019	298.994	340.193	119.435	145.512	165.768
ENSECAG00000013123	42.95	-0.98	0.64	-1.52	0.13	0.2652	50.7201	62.1504	78.6537	28.3197	37.873	0
ENSECAG00000012193	52.53	-0.98	0.44	-2.22	0.03	0.0803	60.4739	66.3498	88.2456	41.8639	20.9298	37.2979
ENSECAG00000014069	123.22	-0.98	0.29	-3.37	0	0.0043	170.693	154.536	170.736	88.653	78.7359	75.9771
ENSECAG00000014525	161.49	-0.98	0.39	-2.52	0.01	0.0418	193.126	224.246	239.798	161.299	89.6992	60.7817
ENSECAG00000003943	11.06	-0.98	0.67	-1.46	0.14	0.2872	17.557	15.9575	21.7417	11.0816	0	0
ENSECAG00000018697	111.11	-0.98	0.41	-2.4	0.02	0.0549	126.8	171.334	154.75	108.354	41.8596	63.5445
ENSECAG00000011366	509.04	-0.98	0.23	-4.28	0	0.0002	634.001	681.975	723.23	384.163	351.82	279.043
ENSECAG00000020149	119.63	-0.98	0.4	-2.45	0.01	0.0491	171.668	146.138	168.818	66.4897	45.8462	118.801
ENSECAG00000014404	105.45	-0.98	0.31	-3.15	0	0.0083	153.136	131.86	140.042	61.5646	68.7694	77.3585
ENSECAG00000019873	939.6	-0.98	0.22	-4.52	0	0.0001	1150.96	1410.14	1198.99	726.462	586.035	564.993
ENSECAG00000007350	35.77	-0.98	0.56	-1.75	0.08	0.1862	33.1631	61.3106	56.2726	9.85033	13.9532	40.0607
ENSECAG00000010105	190.42	-0.97	0.41	-2.39	0.02	0.0555	254.576	273.798	247.471	108.354	60.7961	197.54
ENSECAG00000012483	29.06	-0.97	0.59	-1.66	0.1	0.215	43.8924	41.9935	38.3676	34.4762	5.97994	9.66981
ENSECAG00000014039	189.99	-0.97	0.37	-2.62	0.01	0.0325	256.527	260.36	253.226	137.905	64.7827	167.15
ENSECAG00000017544	94.14	-0.97	0.35	-2.76	0.01	0.0235	115.096	135.219	130.45	78.8027	45.8462	59.4003
ENSECAG00000012654	33.47	-0.97	0.65	-1.49	0.14	0.2759	47.7939	49.5524	53.0752	28.3197	0	22.1024
ENSECAG00000018219	190.41	-0.97	0.47	-2.05	0.04	0.1099	236.043	261.2	287.757	99.7346	40.863	216.88
ENSECAG00000009141	69.02	-0.97	0.5	-1.96	0.05	0.1303	101.44	83.9871	100.395	59.102	13.9532	55.2561
ENSECAG00000026343	2.66	-0.97	0.63	-1.55	0.12	0.2544	5.85232	3.35948	5.75515	0	0.996657	0
ENSECAG00000002992	281.33	-0.97	0.56	-1.74	0.08	0.1914	336.508	426.654	425.881	331.217	19.9331	147.81
ENSECAG00000001560	35.24	-0.97	0.54	-1.79	0.07	0.1767	35.1139	51.2321	61.3882	11.0816	13.9532	38.6793
ENSECAG00000016824	2259.36	-0.97	0.17	-5.65	0	0	2962.25	2917.71	3132.08	1385.2	1528.87	1630.05
ENSECAG00000026959	39.85	-0.97	0.57	-1.71	0.09	0.1982	55.597	60.4707	52.4358	28.3197	4.98329	37.2979
ENSECAG00000013126	162.05	-0.97	0.34	-2.84	0	0.0192	220.437	263.719	170.097	112.048	74.7493	131.233
ENSECAG00000019238	36.84	-0.97	0.58	-1.66	0.1	0.2155	62.4247	57.1112	38.3676	14.7755	42.8563	5.52561
ENSECAG00000014459	125.32	-0.97	0.38	-2.52	0.01	0.0414	165.816	143.618	200.151	91.1156	105.646	45.5863
ENSECAG00000016431	46.85	-0.97	0.54	-1.81	0.07	0.1705	58.5232	71.389	66.5039	7.38775	35.8797	41.4421
ENSECAG00000022413	1639.97	-0.97	0.22	-4.48	0	0.0001	1730.34	2318.88	2505.41	1095.85	1088.35	1100.98
ENSECAG00000009917	72.14	-0.97	0.63	-1.53	0.13	0.262	84.8586	124.301	108.069	7.38775	5.97994	102.224
ENSECAG00000011148	40.46	-0.97	0.55	-1.75	0.08	0.1885	57.5478	46.1929	66.5039	8.61904	16.9432	46.9677
ENSECAG00000024012	23.31	-0.97	0.56	-1.73	0.08	0.1936	31.2124	34.4347	32.6125	6.15646	11.9599	23.4838
ENSECAG00000007961	507.27	-0.97	0.33	-2.97	0	0.0136	645.706	723.969	673.992	464.197	197.338	338.443
ENSECAG00000017930	102.11	-0.97	0.37	-2.59	0.01	0.0354	124.849	136.899	151.552	92.3469	44.8496	62.1631
ENSECAG00000007829	3461.3	-0.97	0.4	-2.42	0.02	0.0517	4920.82	4614.25	4537.61	3031.44	808.289	2855.36
ENSECAG00000007657	231.72	-0.97	0.38	-2.53	0.01	0.0405	329.681	324.19	287.118	123.129	239.198	87.0283
ENSECAG00000008897	27.14	-0.97	0.65	-1.49	0.14	0.2774	45.8432	38.6341	37.0887	28.3197	12.9565	0
ENSECAG00000014800	57.09	-0.97	0.58	-1.68	0.09	0.2097	87.7848	86.5067	67.7828	29.551	5.97994	64.9259
ENSECAG00000013742	163.73	-0.97	0.4	-2.41	0.02	0.0529	171.668	209.968	283.281	142.83	55.8128	118.801
ENSECAG00000022552	17.84	-0.97	0.62	-1.56	0.12	0.2501	20.4831	30.2354	26.8574	19.7007	6.9766	2.7628
ENSECAG00000022507	104.83	-0.97	0.42	-2.3	0.02	0.0679	126.8	147.817	152.192	87.4217	31.893	82.8841
ENSECAG00000012264	20.5	-0.96	0.66	-1.46	0.15	0.2909	25.36	33.5948	34.5309	7.38775	0	22.1024
ENSECAG00000024844	579.84	-0.96	0.28	-3.49	0	0.003	792.014	740.766	790.374	437.108	260.128	458.625
ENSECAG00000007077	2.59	-0.96	0.59	-1.63	0.1	0.2271	5.85232	5.8791	3.83676	0	0	0
ENSECAG00000009185	81.71	-0.96	0.4	-2.39	0.02	0.056	87.7848	123.461	121.498	43.0952	75.746	38.6793
ENSECAG00000020123	14.52	-0.96	0.67	-1.44	0.15	0.2954	28.2862	19.317	24.2995	0	0	15.1954
ENSECAG00000007414	2.65	-0.96	0.59	-1.63	0.1	0.227	4.87693	3.35948	7.67353	0	0	0
ENSECAG00000016264	2.65	-0.96	0.59	-1.63	0.1	0.227	4.87693	3.35948	7.67353	0	0	0
ENSECAG00000020843	37.99	-0.96	0.47	-2.06	0.04	0.1097	49.7447	57.1112	49.2385	14.7755	23.9198	33.1536
ENSECAG00000018479	51.42	-0.96	0.65	-1.49	0.14	0.2776	93.6371	86.5067	49.2385	28.3197	50.8295	0
ENSECAG00000013499	319.95	-0.96	0.43	-2.26	0.02	0.0739	385.278	419.935	498.779	253.646	74.7493	287.332
ENSECAG00000018359	10.74	-0.96	0.67	-1.44	0.15	0.2963	15.6062	16.7974	21.1022	0	10.9632	0
ENSECAG00000022545	45.04	-0.96	0.5	-1.92	0.06	0.1405	77.0555	60.4707	48.599	28.3197	12.9565	42.8235
ENSECAG00000022660	31.45	-0.96	0.65	-1.47	0.14	0.2857	41.9416	40.3138	59.4699	11.0816	35.8797	0
ENSECAG00000007315	184.49	-0.96	0.29	-3.32	0	0.0051	228.24	260.36	251.308	146.524	126.575	93.9353
ENSECAG00000022962	45.97	-0.96	0.58	-1.66	0.1	0.217	59.4986	71.389	63.9461	8.61904	12.9565	59.4003
ENSECAG00000024806	21.62	-0.96	0.55	-1.75	0.08	0.1864	26.3354	36.9543	27.4968	19.7007	10.9632	8.28841
ENSECAG00000012473	10.06	-0.96	0.66	-1.44	0.15	0.2954	21.4585	9.23858	19.8233	9.85033	0	0
ENSECAG00000025092	571	-0.96	0.3	-3.18	0	0.0077	679.844	888.583	721.312	397.707	248.168	490.398
ENSECAG00000008447	79.09	-0.96	0.39	-2.47	0.01	0.0472	113.145	111.703	95.2797	35.7075	46.8429	71.8329
ENSECAG00000016735	93.86	-0.96	0.38	-2.54	0.01	0.0403	84.8586	141.098	153.471	72.6462	55.8128	55.2561
ENSECAG00000005924	273.3	-0.96	0.52	-1.85	0.06	0.1589	390.154	342.667	402.221	181	30.8964	292.857
ENSECAG00000011229	532.26	-0.96	0.2	-4.86	0	0	695.45	719.769	703.407	386.626	331.887	356.402
ENSECAG00000000184	175.45	-0.96	0.54	-1.76	0.08	0.1834	187.274	283.876	262.818	87.4217	19.9331	211.354
ENSECAG00000011637	176.29	-0.96	0.54	-1.79	0.07	0.1768	238.97	260.36	236.601	128.054	16.9432	176.819
ENSECAG00000024788	9.24	-0.96	0.67	-1.43	0.15	0.2993	9.75386	18.4772	14.7076	0	6.9766	5.52561
ENSECAG00000000674	3.89	-0.96	0.65	-1.48	0.14	0.2816	4.87693	6.71897	8.95245	0	0	2.7628
ENSECAG00000021428	256.01	-0.96	0.39	-2.46	0.01	0.0474	379.425	309.912	346.588	125.592	99.6657	274.899
ENSECAG00000007904	10.67	-0.96	0.67	-1.43	0.15	0.3006	11.7046	26.036	12.1498	0	9.96657	4.14421
ENSECAG00000016066	333.08	-0.96	0.29	-3.27	0	0.0059	479.89	419.096	435.473	148.986	251.158	263.848
ENSECAG00000024116	258.75	-0.96	0.38	-2.52	0.01	0.0421	349.188	381.301	315.254	210.551	80.7293	215.499
ENSECAG00000021449	524.1	-0.96	0.3	-3.21	0	0.0071	673.016	726.488	702.128	339.836	472.416	230.694
ENSECAG00000014652	1467.44	-0.96	0.24	-4.05	0	0.0004	1851.28	1915.75	2084	1138.94	738.523	1076.11
ENSECAG00000021308	9.23	-0.95	0.67	-1.43	0.15	0.3024	14.6308	20.1569	8.31299	0	3.98663	8.28841
ENSECAG00000002876	35.55	-0.95	0.45	-2.12	0.03	0.0966	42.917	57.1112	45.4017	24.6258	23.9198	19.3396
ENSECAG00000016063	176.22	-0.95	0.33	-2.91	0	0.0162	266.28	203.249	238.519	77.5714	133.552	138.14
ENSECAG00000021815	333.58	-0.95	0.36	-2.61	0.01	0.0334	346.262	480.406	517.963	290.585	117.606	248.652
ENSECAG00000024608	1834.21	-0.95	0.19	-5.08	0	0	2311.67	2323.08	2654.4	1186.96	1149.15	1380.02
ENSECAG00000009368	2.66	-0.95	0.59	-1.62	0.11	0.2313	5.85232	7.55884	2.55784	0	0	0
ENSECAG00000024353	187.27	-0.95	0.27	-3.57	0	0.0023	269.207	257	221.893	140.367	113.619	121.563
ENSECAG00000023132	37.25	-0.95	0.6	-1.59	0.11	0.2424	51.6955	50.3923	57.5515	46.7891	12.9565	4.14421
ENSECAG00000025929	12.14	-0.95	0.64	-1.48	0.14	0.2798	14.6308	15.9575	23.0206	1.23129	6.9766	11.0512
ENSECAG00000023126	435.96	-0.95	0.29	-3.33	0	0.0049	508.176	654.259	581.27	200.701	332.884	338.443
ENSECAG00000012180	99.12	-0.95	0.66	-1.43	0.15	0.2999	123.874	156.216	172.654	1.23129	3.98663	136.759
ENSECAG00000008916	3.75	-0.95	0.64	-1.48	0.14	0.2824	10.7292	4.19935	5.11569	2.46258	0	0
ENSECAG00000012754	2.56	-0.95	0.59	-1.61	0.11	0.2328	3.90154	5.03923	6.39461	0	0	0
ENSECAG00000008588	164.15	-0.95	0.3	-3.15	0	0.0084	206.782	194.85	255.145	89.8843	105.646	132.615
ENSECAG00000018201	25.48	-0.95	0.6	-1.59	0.11	0.2395	29.2616	32.755	46.6806	29.551	4.98329	9.66981
ENSECAG00000015195	28.17	-0.95	0.67	-1.42	0.16	0.3048	46.8185	46.1929	44.1228	0	31.893	0
ENSECAG00000022386	591.62	-0.95	0.28	-3.34	0	0.0047	751.047	860.028	754.564	408.789	507.299	267.992
ENSECAG00000005863	835.48	-0.95	0.32	-2.95	0	0.0145	1029.03	1195.14	1125.45	467.891	363.78	831.604
ENSECAG00000018696	2.68	-0.95	0.59	-1.61	0.11	0.2328	2.92616	4.19935	8.95245	0	0	0
ENSECAG00000017218	6.53	-0.95	0.66	-1.43	0.15	0.2993	12.68	8.39871	12.1498	0	5.97994	0
ENSECAG00000021488	141.27	-0.95	0.48	-1.99	0.05	0.1237	140.456	194.85	243.635	103.428	29.8997	135.377
ENSECAG00000023067	413.52	-0.95	0.33	-2.86	0	0.0182	527.684	655.099	477.038	160.068	326.904	334.299
ENSECAG00000022955	796.54	-0.95	0.44	-2.14	0.03	0.093	1119.74	1090.99	1034.65	607.027	150.495	776.348
ENSECAG00000011001	40.25	-0.95	0.53	-1.79	0.07	0.1764	54.6216	52.9119	59.4699	32.0136	7.97326	34.535
ENSECAG00000023572	461.41	-0.95	0.29	-3.23	0	0.0066	560.847	681.135	603.651	221.632	416.603	284.569
ENSECAG00000001409	2.53	-0.95	0.59	-1.61	0.11	0.2342	5.85232	4.19935	5.11569	0	0	0
ENSECAG00000019246	652.76	-0.95	0.22	-4.31	0	0.0002	791.038	912.1	893.327	459.272	493.345	367.453
ENSECAG00000005253	26.04	-0.95	0.51	-1.85	0.06	0.1596	35.1139	39.4739	33.252	23.3945	13.9532	11.0512
ENSECAG00000006717	2.81	-0.95	0.59	-1.61	0.11	0.2332	8.77848	1.67974	6.39461	0	0	0
ENSECAG00000021905	39.48	-0.95	0.65	-1.47	0.14	0.286	56.5724	61.3106	56.912	0	28.9031	33.1536
ENSECAG00000000596	430.71	-0.95	0.31	-3.02	0	0.0119	613.518	534.998	577.433	217.939	416.603	223.787
ENSECAG00000012035	40.15	-0.95	0.66	-1.44	0.15	0.2974	53.6462	65.5099	61.3882	14.7755	0	45.5863
ENSECAG00000017994	86.8	-0.95	0.39	-2.45	0.01	0.0492	98.514	115.062	136.205	48.0204	42.8563	80.1213
ENSECAG00000019160	85.39	-0.95	0.43	-2.18	0.03	0.0873	119.973	112.543	114.463	84.9591	27.9064	52.4933
ENSECAG00000022787	712.82	-0.94	0.27	-3.48	0	0.0031	893.454	1012.04	935.531	398.938	387.7	649.259
ENSECAG00000009470	66.96	-0.94	0.61	-1.54	0.12	0.2587	110.219	139.419	127.253	0	0	24.8652
ENSECAG00000020904	74.04	-0.94	0.38	-2.51	0.01	0.0428	93.6371	99.9446	104.872	64.0272	45.8462	35.9165
ENSECAG00000007349	469.86	-0.94	0.25	-3.83	0	0.001	632.05	618.145	618.359	278.272	273.084	399.225
ENSECAG00000007116	238.07	-0.94	0.47	-1.98	0.05	0.1247	313.099	305.713	355.54	179.769	40.863	233.457
ENSECAG00000007419	13.62	-0.94	0.67	-1.41	0.16	0.309	17.557	23.5164	21.7417	3.69387	0	15.1954
ENSECAG00000022075	231.83	-0.94	0.29	-3.22	0	0.0067	252.625	313.272	358.738	123.129	159.465	183.726
ENSECAG00000011036	155.19	-0.94	0.34	-2.75	0.01	0.0242	160.939	213.327	248.111	72.6462	125.579	110.512
ENSECAG00000007445	311.32	-0.94	0.31	-2.99	0	0.013	422.342	428.334	395.187	145.292	293.017	183.726
ENSECAG00000019212	30.75	-0.94	0.47	-2.01	0.04	0.1192	47.7939	40.3138	37.7282	22.1632	19.9331	16.5768
ENSECAG00000007043	59.15	-0.94	0.5	-1.89	0.06	0.1479	74.1294	68.8694	99.7559	44.3265	13.9532	53.8747
ENSECAG00000021663	518.35	-0.94	0.3	-3.08	0	0.01	629.124	716.41	725.149	213.013	410.623	415.802
ENSECAG00000000576	21.17	-0.94	0.67	-1.41	0.16	0.3101	36.0893	36.1144	31.3336	0	0	23.4838
ENSECAG00000018815	95.1	-0.94	0.42	-2.23	0.03	0.078	100.465	131.86	152.192	68.9523	32.8897	84.2655
ENSECAG00000013651	4.12	-0.94	0.65	-1.45	0.15	0.2949	10.7292	5.8791	5.11569	0	2.98997	0
ENSECAG00000008971	49.03	-0.94	0.62	-1.51	0.13	0.2705	75.1047	83.9871	53.0752	1.23129	44.8496	35.9165
ENSECAG00000000238	4.87	-0.94	0.66	-1.43	0.15	0.3002	9.75386	5.8791	9.59191	0	3.98663	0
ENSECAG00000006898	2.55	-0.94	0.59	-1.6	0.11	0.2388	4.87693	3.35948	7.03407	0	0	0
ENSECAG00000015546	634.95	-0.94	0.29	-3.18	0	0.0077	804.694	873.466	853.68	581.17	285.044	411.658
ENSECAG00000009822	1301.6	-0.94	0.35	-2.69	0.01	0.0281	1408.46	1778.01	2032.21	1253.45	464.442	873.046
ENSECAG00000018736	151.69	-0.94	0.4	-2.36	0.02	0.0596	158.988	246.922	205.267	75.1088	67.7727	156.098
ENSECAG00000013307	120.1	-0.94	0.42	-2.21	0.03	0.0811	146.308	159.575	179.688	60.3333	44.8496	129.852
ENSECAG00000023820	18069.8	-0.94	0.23	-4.1	0	0.0004	22159.8	26554.2	22984.8	13188.4	14225.3	9306.5
ENSECAG00000016619	772.87	-0.94	0.22	-4.35	0	0.0001	1014.4	1022.96	1027.61	455.578	624.904	491.779
ENSECAG00000014874	305.42	-0.94	0.28	-3.31	0	0.0053	370.647	386.341	458.493	211.782	152.489	252.797
ENSECAG00000015115	46.92	-0.94	0.41	-2.27	0.02	0.073	71.2032	59.6308	58.8304	36.9387	25.9131	29.0094
ENSECAG00000003758	831.38	-0.94	0.44	-2.15	0.03	0.0922	1031.96	1174.14	1166.38	743.7	163.452	708.659
ENSECAG00000023774	1098.58	-0.94	0.19	-4.93	0	0	1386.02	1599.11	1362.69	696.911	745.5	801.213
ENSECAG00000011304	149.41	-0.94	0.36	-2.62	0.01	0.0326	202.88	209.968	186.723	57.8707	121.592	117.419
ENSECAG00000012618	889.56	-0.93	0.25	-3.69	0	0.0016	966.608	1389.15	1177.25	582.401	495.339	726.617
ENSECAG00000018978	91.23	-0.93	0.36	-2.62	0.01	0.0329	98.514	110.023	157.307	59.102	65.7794	56.6375
ENSECAG00000022067	58.95	-0.93	0.5	-1.88	0.06	0.1506	63.4001	87.3466	90.8034	44.3265	13.9532	53.8747
ENSECAG00000017771	56.65	-0.93	0.49	-1.91	0.06	0.1425	60.4739	84.827	86.3272	29.551	17.9398	60.7817
ENSECAG00000006792	2.52	-0.93	0.59	-1.59	0.11	0.2406	3.90154	4.19935	7.03407	0	0	0
ENSECAG00000021762	102.39	-0.93	0.46	-2.01	0.04	0.1191	141.431	136.899	138.763	104.66	24.9164	67.6887
ENSECAG00000011017	94.15	-0.93	0.33	-2.84	0	0.019	127.776	110.023	138.763	55.4081	70.7627	62.1631
ENSECAG00000017299	114.07	-0.93	0.46	-2.05	0.04	0.1114	133.628	152.017	177.77	78.8027	28.9031	113.275
ENSECAG00000008360	2.72	-0.93	0.59	-1.59	0.11	0.2406	1.95077	9.23858	5.11569	0	0	0
ENSECAG00000024651	2057.98	-0.93	0.21	-4.38	0	0.0001	2910.55	2630.48	2609.64	1118.01	1527.88	1551.31
ENSECAG00000017677	1373.99	-0.93	0.26	-3.55	0	0.0025	1875.67	1949.34	1635.1	904.999	1201.97	676.887
ENSECAG00000017351	60.29	-0.93	0.6	-1.55	0.12	0.2561	77.0555	85.6668	94.0007	6.15646	15.9465	82.8841
ENSECAG00000022721	550.01	-0.93	0.29	-3.27	0	0.0059	708.13	797.877	683.584	272.115	501.319	337.062
ENSECAG00000021184	51.21	-0.93	0.58	-1.61	0.11	0.2328	47.7939	82.3073	85.0483	9.85033	15.9465	66.3073
ENSECAG00000000925	14.89	-0.93	0.66	-1.41	0.16	0.3079	18.5323	28.5556	19.8233	0	9.96657	12.4326
ENSECAG00000003959	2.53	-0.93	0.59	-1.59	0.11	0.2425	2.92616	5.8791	6.39461	0	0	0
ENSECAG00000010689	560.08	-0.93	0.3	-3.13	0	0.0087	733.49	771.001	724.509	440.802	236.208	454.481
ENSECAG00000005661	269.6	-0.93	0.52	-1.77	0.08	0.1804	352.114	375.422	385.595	241.333	26.9098	236.22
ENSECAG00000005184	2.49	-0.93	0.59	-1.58	0.11	0.2428	5.85232	3.35948	5.75515	0	0	0
ENSECAG00000018775	467.97	-0.93	0.27	-3.38	0	0.0042	610.592	617.305	631.148	423.564	246.174	279.043
ENSECAG00000013893	14.59	-0.93	0.67	-1.4	0.16	0.3136	16.5816	37.7942	12.1498	0	9.96657	11.0512
ENSECAG00000008355	8.97	-0.93	0.66	-1.4	0.16	0.3131	18.5323	8.39871	17.9049	0	8.96992	0
ENSECAG00000018046	3877.32	-0.93	0.42	-2.23	0.03	0.078	5397.79	5172.76	5081.16	3207.51	828.222	3576.45
ENSECAG00000014477	1804.14	-0.93	0.37	-2.52	0.01	0.0416	2301.91	2335.68	2596.21	1464.01	523.245	1603.81
ENSECAG00000010540	1071.21	-0.93	0.2	-4.61	0	0	1425.04	1431.14	1379.96	684.598	853.139	653.403
ENSECAG00000024528	94.99	-0.93	0.55	-1.68	0.09	0.2088	114.12	125.141	156.028	120.667	13.9532	40.0607
ENSECAG00000011022	60.79	-0.93	0.43	-2.13	0.03	0.0951	62.4247	97.425	85.6878	45.5578	23.9198	49.7305
ENSECAG00000014387	179.99	-0.93	0.29	-3.16	0	0.0081	229.216	240.203	246.832	91.1156	145.512	127.089
ENSECAG00000021145	24.01	-0.93	0.57	-1.64	0.1	0.2241	38.0401	23.5164	39.0071	24.6258	11.9599	6.90701
ENSECAG00000024948	4.29	-0.93	0.65	-1.44	0.15	0.2985	13.6554	5.8791	3.1973	0	2.98997	0
ENSECAG00000011604	2.65	-0.93	0.59	-1.58	0.11	0.2434	2.92616	3.35948	9.59191	0	0	0
ENSECAG00000011141	23.34	-0.93	0.65	-1.42	0.16	0.3049	33.1631	35.2746	35.1703	0	12.9565	23.4838
ENSECAG00000014139	63.18	-0.93	0.64	-1.44	0.15	0.297	79.0063	102.464	95.9191	41.8639	59.7994	0
ENSECAG00000019502	332.31	-0.92	0.36	-2.58	0.01	0.0366	424.293	412.377	492.385	272.115	113.619	279.043
ENSECAG00000004462	2.54	-0.92	0.59	-1.58	0.11	0.2443	6.8277	5.8791	2.55784	0	0	0
ENSECAG00000023397	369.2	-0.92	0.27	-3.43	0	0.0036	446.727	576.991	441.228	310.285	227.238	212.736
ENSECAG00000016829	131.08	-0.92	0.38	-2.43	0.02	0.0508	163.865	187.291	173.933	82.4965	51.8262	127.089
ENSECAG00000008053	2.45	-0.92	0.59	-1.58	0.11	0.2449	5.85232	5.03923	3.83676	0	0	0
ENSECAG00000008283	2.45	-0.92	0.59	-1.58	0.11	0.2449	5.85232	5.03923	3.83676	0	0	0
ENSECAG00000023291	2.45	-0.92	0.59	-1.58	0.11	0.2449	5.85232	5.03923	3.83676	0	0	0
ENSECAG00000013415	2.48	-0.92	0.59	-1.58	0.11	0.2449	6.8277	4.19935	3.83676	0	0	0
ENSECAG00000024109	2.48	-0.92	0.59	-1.58	0.11	0.2449	6.8277	4.19935	3.83676	0	0	0
ENSECAG00000017201	779.51	-0.92	0.24	-3.79	0	0.0011	1044.64	1055.72	984.77	541.768	403.646	646.496
ENSECAG00000013439	1101.26	-0.92	0.29	-3.17	0	0.0077	1330.43	1381.59	1662.6	864.367	473.412	895.148
ENSECAG00000006824	89.64	-0.92	0.49	-1.87	0.06	0.1526	117.046	117.582	131.729	102.197	20.9298	48.3491
ENSECAG00000008111	44.54	-0.92	0.52	-1.77	0.08	0.1812	48.7693	56.2713	78.0142	13.5442	20.9298	49.7305
ENSECAG00000018825	287.76	-0.92	0.31	-2.99	0	0.0127	420.391	366.184	357.459	161.299	150.495	270.755
ENSECAG00000007599	2098.77	-0.92	0.18	-5.2	0	0	2508.69	2883.28	2883.33	1390.13	1545.82	1381.4
ENSECAG00000019783	214.3	-0.92	0.4	-2.29	0.02	0.0695	219.462	339.308	302.465	80.0339	116.609	227.931
ENSECAG00000019169	77.03	-0.92	0.52	-1.78	0.07	0.1772	106.317	103.304	106.79	77.5714	12.9565	55.2561
ENSECAG00000022539	200.37	-0.92	0.38	-2.45	0.01	0.0486	269.207	272.958	259.621	114.51	78.7359	207.21
ENSECAG00000011705	22.1	-0.92	0.65	-1.41	0.16	0.3083	40.9662	27.7157	29.4152	0	17.9398	16.5768
[truncated: 24,993 more rows]
